# Supplementary material for: ﻿Taxonomic notes of the cobweb spider genus Platnickina Koçak & Kemal, 2008 (Araneae, Theridiidae, Theridiinae), with descriptions of two new species from southern China
Source: Zookeys. 2025 Aug 27;1250:135–54. doi: 10.3897/zookeys.1250.158643 (PMC12409334; doi:10.3897/zookeys.1250.158643)
Supplement: XML Treatment for Platnickina [file zookeys.1250.158643-treatment1.xml]

<!DOCTYPE tp:taxon-treatment
  PUBLIC "-//TaxonX//DTD Taxonomic Treatment Publishing DTD v0 20100105//EN" "tax-treatment-NSO.dtd">
<tp:taxon-treatment xmlns:tp="http://www.plazi.org/taxpub"><tp:treatment-meta><kwd-group><label>Taxon classification</label><kwd>
                <named-content content-type="kingdom">Animalia</named-content>
              </kwd><kwd>
                <named-content content-type="order">Araneae</named-content>
              </kwd><kwd>
                <named-content content-type="family">Theridiidae</named-content>
              </kwd></kwd-group><mixed-citation publication-type="journal"><person-group><name><surname>Huang</surname><given-names>Guolong</given-names></name><name><surname>Liu</surname><given-names>Jie</given-names></name><name><surname>Hu</surname><given-names>Changhao</given-names></name></person-group><article-title>﻿Taxonomic notes of the cobweb spider genus <italic><tp:taxon-name><tp:taxon-name-part taxon-name-part-type="genus" reg="Platnickina">Platnickina</tp:taxon-name-part></tp:taxon-name></italic> Koçak &amp; Kemal, 2008 (<tp:taxon-name><tp:taxon-name-part taxon-name-part-type="order">Araneae</tp:taxon-name-part></tp:taxon-name>, <tp:taxon-name><tp:taxon-name-part taxon-name-part-type="family">Theridiidae</tp:taxon-name-part></tp:taxon-name>, <tp:taxon-name><tp:taxon-name-part taxon-name-part-type="subfamily">Theridiinae</tp:taxon-name-part></tp:taxon-name>), with descriptions of two new species from southern China</article-title><source>Zookeys</source><day>27</day><month>08</month><year>2025</year><volume>1250</volume><fpage>135</fpage><lpage>154</lpage><pub-id pub-id-type="doi">10.3897/zookeys.1250.158643</pub-id></mixed-citation></tp:treatment-meta><tp:nomenclature><label>﻿Genus</label><tp:taxon-name><object-id xmlns:xlink="http://www.w3.org/1999/xlink" content-type="arpha" xlink:type="simple">4DA7040D-3735-51C3-B8AF-094485E01FE7</object-id>
              <tp:taxon-name-part taxon-name-part-type="genus" reg="Platnickina">Platnickina</tp:taxon-name-part>
            </tp:taxon-name><tp:taxon-authority>Koçak &amp; Kemal, 2008</tp:taxon-authority><tp:nomenclature-citation-list><tp:nomenclature-citation><tp:taxon-name>
                  <tp:taxon-name-part taxon-name-part-type="genus" reg="Keijia">Keijia</tp:taxon-name-part>
                </tp:taxon-name><comment><xref ref-type="bibr" rid="B23">Yoshida 2001</xref>, type species <tp:taxon-name><tp:taxon-name-part taxon-name-part-type="genus" reg="Keijia">Keijia</tp:taxon-name-part> <tp:taxon-name-part taxon-name-part-type="species" reg="maculata">maculata</tp:taxon-name-part></tp:taxon-name> Yoshida, 2001 (= <tp:taxon-name><tp:taxon-name-part taxon-name-part-type="genus" reg="Platnickina">Platnickina</tp:taxon-name-part> <tp:taxon-name-part taxon-name-part-type="species" reg="maculata">maculata</tp:taxon-name-part></tp:taxon-name>): 169.</comment></tp:nomenclature-citation><tp:nomenclature-citation><tp:taxon-name>
                  <tp:taxon-name-part taxon-name-part-type="genus" reg="Platnickina">Platnickina</tp:taxon-name-part>
                </tp:taxon-name><comment><xref ref-type="bibr" rid="B11">Koçak and Kemal 2008</xref> (= <tp:taxon-name><tp:taxon-name-part taxon-name-part-type="genus" reg="Keijia">Keijia</tp:taxon-name-part></tp:taxon-name> Yoshida, 2001): 3.</comment></tp:nomenclature-citation></tp:nomenclature-citation-list></tp:nomenclature><tp:treatment-sec sec-type="diagnosis" id="SECID0EROAC"><title>Diagnosis.</title><p>See <xref ref-type="bibr" rid="B23">Yoshida (2001)</xref> and <xref ref-type="bibr" rid="B18">Vanuytven (2021)</xref>.</p></tp:treatment-sec><tp:treatment-sec sec-type="distribution" id="SECID0E6OAC"><title>Distribution.</title><p>Cosmopolitan excluding Oceania (<xref ref-type="bibr" rid="B18">Vanuytven 2021</xref>).</p></tp:treatment-sec><tp:treatment-sec sec-type="remarks" id="SECID0EJPAC"><title>Remarks.</title><p>Based on the differences in the morphological characteristics of the copulatory organs among <italic><tp:taxon-name><tp:taxon-name-part taxon-name-part-type="genus" reg="Platnickina">Platnickina</tp:taxon-name-part></tp:taxon-name></italic> species, we have divided them into three species groups: <italic><tp:taxon-name><tp:taxon-name-part taxon-name-part-type="genus" reg="Theridion"/><tp:taxon-name-part taxon-name-part-type="species" reg="antoni">antoni</tp:taxon-name-part></tp:taxon-name></italic>, <italic><tp:taxon-name><tp:taxon-name-part taxon-name-part-type="genus" reg="Platnickina"/><tp:taxon-name-part taxon-name-part-type="species" reg="maculata">maculata</tp:taxon-name-part></tp:taxon-name></italic>, and <italic><tp:taxon-name><tp:taxon-name-part taxon-name-part-type="genus" reg="Platnickina"/><tp:taxon-name-part taxon-name-part-type="species" reg="sterninotata">sterninotata</tp:taxon-name-part></tp:taxon-name></italic> groups.</p><p>
              <bold>The <italic><tp:taxon-name><tp:taxon-name-part taxon-name-part-type="genus" reg="Theridion"/><tp:taxon-name-part taxon-name-part-type="species" reg="antoni">antoni</tp:taxon-name-part></tp:taxon-name></italic> group</bold>
            </p><p><bold>Diagnosis.</bold> The <italic><tp:taxon-name><tp:taxon-name-part taxon-name-part-type="genus" reg="Theridion"/><tp:taxon-name-part taxon-name-part-type="species" reg="antoni">antoni</tp:taxon-name-part></tp:taxon-name></italic> group (figs 194–197, 202, 203, 207, 215–218 in <xref ref-type="bibr" rid="B12">Levi 1957</xref>) can be distinguished from the <italic><tp:taxon-name><tp:taxon-name-part taxon-name-part-type="genus" reg="Platnickina"/><tp:taxon-name-part taxon-name-part-type="species" reg="maculata">maculata</tp:taxon-name-part></tp:taxon-name></italic> and <italic><tp:taxon-name><tp:taxon-name-part taxon-name-part-type="genus" reg="Platnickina"/><tp:taxon-name-part taxon-name-part-type="species" reg="sterninotata">sterninotata</tp:taxon-name-part></tp:taxon-name></italic> groups by the following combination of characteristics: (1) the ventral part of the median apophysis is anteriorly elongate and pointed; (2) the embolus extends to the dorsal bulb; (3) the diameters of the posterior part of the copulatory ducts are almost as wide as the spermathecae.</p><p><bold>Composition.</bold><italic><tp:taxon-name><tp:taxon-name-part taxon-name-part-type="genus" reg="Platnickina">Platnickina</tp:taxon-name-part> <tp:taxon-name-part taxon-name-part-type="species" reg="alabamensis">alabamensis</tp:taxon-name-part></tp:taxon-name></italic> (Gertsch &amp; Archer, 1942), <italic><tp:taxon-name><tp:taxon-name-part taxon-name-part-type="genus" reg="Platnickina">P.</tp:taxon-name-part> <tp:taxon-name-part taxon-name-part-type="species" reg="antoni">antoni</tp:taxon-name-part></tp:taxon-name></italic> (Keyserling, 1884), and <italic><tp:taxon-name><tp:taxon-name-part taxon-name-part-type="genus" reg="Platnickina">P.</tp:taxon-name-part> <tp:taxon-name-part taxon-name-part-type="species" reg="punctosparsa">punctosparsa</tp:taxon-name-part></tp:taxon-name></italic> (Emerton, 1882).</p><p><bold>Distribution.</bold> North America.</p><p>
              <bold>The <italic><tp:taxon-name><tp:taxon-name-part taxon-name-part-type="genus" reg="Platnickina"/><tp:taxon-name-part taxon-name-part-type="species" reg="maculata">maculata</tp:taxon-name-part></tp:taxon-name></italic> group</bold>
            </p><p><bold>Diagnosis.</bold> The <italic><tp:taxon-name><tp:taxon-name-part taxon-name-part-type="genus" reg="Platnickina"/><tp:taxon-name-part taxon-name-part-type="species" reg="maculata">maculata</tp:taxon-name-part></tp:taxon-name></italic> group (Figs <xref ref-type="fig" rid="F1">1A–E</xref>, <xref ref-type="fig" rid="F2">2A–C</xref>, <xref ref-type="fig" rid="F3">3</xref>, <xref ref-type="fig" rid="F4">4</xref>, <xref ref-type="fig" rid="F6">6</xref>, <xref ref-type="fig" rid="F7">7</xref>; figs 359–363 in <xref ref-type="bibr" rid="B13">Levy 1998</xref>; figs 46–49 in <xref ref-type="bibr" rid="B23">Yoshida 2001</xref>; figs 61, 62, 63A, B, 64 in <xref ref-type="bibr" rid="B4">Gao and Li 2014</xref>) can be distinguished from the <italic><tp:taxon-name><tp:taxon-name-part taxon-name-part-type="genus" reg="Theridion"/><tp:taxon-name-part taxon-name-part-type="species" reg="antoni">antoni</tp:taxon-name-part></tp:taxon-name></italic> and <italic><tp:taxon-name><tp:taxon-name-part taxon-name-part-type="genus" reg="Platnickina"/><tp:taxon-name-part taxon-name-part-type="species" reg="sterninotata">sterninotata</tp:taxon-name-part></tp:taxon-name></italic> groups by the following combination of characteristics: (1) the broad tegular apophysis; (2) the thick and cow-horn-shaped embolus (except <italic><tp:taxon-name><tp:taxon-name-part taxon-name-part-type="genus" reg="Platnickina">Platnickina</tp:taxon-name-part> <tp:taxon-name-part taxon-name-part-type="species" reg="obscuratum">obscuratum</tp:taxon-name-part></tp:taxon-name></italic> (Zhu, 1998), comb. nov.); (3) the copulatory ducts straight or slightly curved (except S-shaped in <italic><tp:taxon-name><tp:taxon-name-part taxon-name-part-type="genus" reg="Platnickina">P.</tp:taxon-name-part> <tp:taxon-name-part taxon-name-part-type="species" reg="qionghaiensis">qionghaiensis</tp:taxon-name-part></tp:taxon-name></italic> (Zhu, 1998)), as long as or shorter than the diameters of spermathecae.</p><p>The copulatory organs of the <italic><tp:taxon-name><tp:taxon-name-part taxon-name-part-type="genus" reg="Platnickina"/><tp:taxon-name-part taxon-name-part-type="species" reg="maculata">maculata</tp:taxon-name-part></tp:taxon-name></italic> group are similar to those of <italic><tp:taxon-name><tp:taxon-name-part taxon-name-part-type="genus" reg="Simitidion">Simitidion</tp:taxon-name-part></tp:taxon-name></italic> Wunderlich, 1992 in having a cow-horn-shaped embolus and an epigynal atrium (cf. Figs <xref ref-type="fig" rid="F1">1A–E</xref>, <xref ref-type="fig" rid="F2">2A–C</xref>, <xref ref-type="fig" rid="F3">3</xref>, <xref ref-type="fig" rid="F4">4</xref>, <xref ref-type="fig" rid="F6">6</xref>, <xref ref-type="fig" rid="F7">7</xref>; figs 359–363 in <xref ref-type="bibr" rid="B13">Levy 1998</xref>; figs 46–49 in <xref ref-type="bibr" rid="B23">Yoshida 2001</xref>; figs 61, 62, 63A, B, 64 in <xref ref-type="bibr" rid="B4">Gao and Li 2014</xref> and figs 595–604 in <xref ref-type="bibr" rid="B20">Wunderlich 1992</xref>; figs 1–16 in <xref ref-type="bibr" rid="B9">Knoflach 1996</xref>; figs 145–148 in Agnarsson 2007) but can be distinguished from <italic><tp:taxon-name><tp:taxon-name-part taxon-name-part-type="genus" reg="Simitidion">Simitidion</tp:taxon-name-part></tp:taxon-name></italic> by: (1) the tegulum ventrally with a pit and the basal part of the embolus with a process; the two structures form a locking mechanism (vs without a locking mechanism between the tegulum and embolus); (2) the median apophysis is separate from the tegular apophysis (vs the median apophysis is fused with the tegular apophysis); (3) the tegular apophysis is wider than the embolus, short and not extending beyond the cymbium, (vs almost as thin as the embolus, long, and extending beyond the cymbium); (4) the copulatory openings without depression (vs with one or two deep depressions).</p><p><bold>Composition.</bold><italic><tp:taxon-name><tp:taxon-name-part taxon-name-part-type="genus" reg="Platnickina">Platnickina</tp:taxon-name-part> <tp:taxon-name-part taxon-name-part-type="species" reg="fritilla">fritilla</tp:taxon-name-part></tp:taxon-name></italic> Gao &amp; Li, 2014, <italic><tp:taxon-name><tp:taxon-name-part taxon-name-part-type="genus" reg="Platnickina">P.</tp:taxon-name-part> <tp:taxon-name-part taxon-name-part-type="species" reg="kijabei">kijabei</tp:taxon-name-part></tp:taxon-name></italic> (Berland, 1920), <italic><tp:taxon-name><tp:taxon-name-part taxon-name-part-type="genus" reg="Platnickina">P.</tp:taxon-name-part> <tp:taxon-name-part taxon-name-part-type="species" reg="maculata">maculata</tp:taxon-name-part></tp:taxon-name></italic> (Yoshida, 2001), <italic><tp:taxon-name><tp:taxon-name-part taxon-name-part-type="genus" reg="Platnickina">P.</tp:taxon-name-part> <tp:taxon-name-part taxon-name-part-type="species" reg="nigropunctata">nigropunctata</tp:taxon-name-part></tp:taxon-name></italic> (Lucas, 1846), <italic><tp:taxon-name><tp:taxon-name-part taxon-name-part-type="genus" reg="Platnickina">P.</tp:taxon-name-part> <tp:taxon-name-part taxon-name-part-type="species" reg="obscuratum">obscuratum</tp:taxon-name-part></tp:taxon-name></italic> (Zhu, 1998), comb. nov., <italic><tp:taxon-name><tp:taxon-name-part taxon-name-part-type="genus" reg="Platnickina">P.</tp:taxon-name-part> <tp:taxon-name-part taxon-name-part-type="species" reg="qionghaiensis">qionghaiensis</tp:taxon-name-part></tp:taxon-name></italic> (Zhu, 1998), <italic><tp:taxon-name><tp:taxon-name-part taxon-name-part-type="genus" reg="Platnickina">P.</tp:taxon-name-part> <tp:taxon-name-part taxon-name-part-type="species" reg="submaculata">submaculata</tp:taxon-name-part></tp:taxon-name></italic> Hu &amp; Liu, sp. nov., <italic><tp:taxon-name><tp:taxon-name-part taxon-name-part-type="genus" reg="Platnickina">P.</tp:taxon-name-part> <tp:taxon-name-part taxon-name-part-type="species" reg="tincta">tincta</tp:taxon-name-part></tp:taxon-name></italic> (Walckenaer, 1802), and <italic><tp:taxon-name><tp:taxon-name-part taxon-name-part-type="genus" reg="Platnickina">P.</tp:taxon-name-part> <tp:taxon-name-part taxon-name-part-type="species" reg="xianfengense">xianfengense</tp:taxon-name-part></tp:taxon-name></italic> (Zhu &amp; Song, 1992), comb. nov.</p><p><bold>Distribution.</bold> Asia, Europe, North America.</p></tp:treatment-sec><tp:treatment-sec><!--Section generated to contain objects referenced in tp:taxon-treatment.--><fig id="F1" position="float" orientation="portrait"><object-id xmlns:xlink="http://www.w3.org/1999/xlink" content-type="doi" xlink:type="simple">10.3897/zookeys.1250.158643.figure1</object-id><object-id xmlns:xlink="http://www.w3.org/1999/xlink" content-type="arpha" xlink:type="simple">EE7F84AE-F3A8-5FFD-9A84-1068CB8D0366</object-id><label>Figure 1.</label><caption><p><italic><tp:taxon-name><tp:taxon-name-part taxon-name-part-type="genus" reg="Platnickina">Platnickina</tp:taxon-name-part> <tp:taxon-name-part taxon-name-part-type="species" reg="submaculata">submaculata</tp:taxon-name-part></tp:taxon-name></italic> Hu &amp; Liu, sp. nov. A. Left male palp, prolateral view; B. Same, ventral view; C. Same, retrolateral view; D. Same, expanded, prolateral view; E. Same, expanded, ventral view, arrow points to the pit on tegulum; F. Right male chelicera, retrolateral view, arrow points to the promarginal tooth. Abbreviations: C = conductor; E = embolus; <abbrev xmlns:xlink="http://www.w3.org/1999/xlink" xlink:title="median apophysis" id="ABBRID0E3SAE" xlink:type="simple">MA</abbrev> = median apophysis; <abbrev xmlns:xlink="http://www.w3.org/1999/xlink" xlink:title="subtegulum" id="ABBRID0EATAE" xlink:type="simple">ST</abbrev> = subtegulum; T = tegulum; <abbrev xmlns:xlink="http://www.w3.org/1999/xlink" xlink:title="tegular apophysis" id="ABBRID0EETAE" xlink:type="simple">TA</abbrev> = tegular apophysis. Scale bars: 0.1 <abbrev xmlns:xlink="http://www.w3.org/1999/xlink" xlink:title="millimeters" id="ABBRID0EITAE" xlink:type="simple">mm</abbrev>.</p></caption><graphic xmlns:xlink="http://www.w3.org/1999/xlink" xlink:href="zookeys-1250-135_article-158643__-g001.jpg" position="float" orientation="portrait" xlink:type="simple" id="oo_1403000.jpg"><uri content-type="original_file" xlink:type="simple">https://binary.pensoft.net/fig/1403000</uri></graphic></fig><fig id="F2" position="float" orientation="portrait"><object-id xmlns:xlink="http://www.w3.org/1999/xlink" content-type="doi" xlink:type="simple">10.3897/zookeys.1250.158643.figure2</object-id><object-id xmlns:xlink="http://www.w3.org/1999/xlink" content-type="arpha" xlink:type="simple">E76A86EE-F88D-572F-8F11-211F4E41BD6E</object-id><label>Figure 2.</label><caption><p><italic><tp:taxon-name><tp:taxon-name-part taxon-name-part-type="genus" reg="Platnickina">Platnickina</tp:taxon-name-part> <tp:taxon-name-part taxon-name-part-type="species" reg="submaculata">submaculata</tp:taxon-name-part></tp:taxon-name></italic> Hu &amp; Liu, sp. nov. A. Epigyne, ventral view; B. Vulva, dorsal view; C. Uncleared epigyne, ventral view; D. Right female chelicera, retrolateral view, arrow points to the promarginal tooth. Abbreviations: A = atrium; <abbrev xmlns:xlink="http://www.w3.org/1999/xlink" xlink:title="copulatory duct" id="ABBRID0ENWAE" xlink:type="simple">CD</abbrev> = copulatory duct; <abbrev xmlns:xlink="http://www.w3.org/1999/xlink" xlink:title="fertilization duct" id="ABBRID0ERWAE" xlink:type="simple">FD</abbrev> = fertilization duct; S = spermatheca. Scale bars: 0.05 <abbrev xmlns:xlink="http://www.w3.org/1999/xlink" xlink:title="millimeters" id="ABBRID0EVWAE" xlink:type="simple">mm</abbrev> (A–C), 0.1 <abbrev xmlns:xlink="http://www.w3.org/1999/xlink" xlink:title="millimeters" id="ABBRID0EZWAE" xlink:type="simple">mm</abbrev> (D).</p></caption><graphic xmlns:xlink="http://www.w3.org/1999/xlink" xlink:href="zookeys-1250-135_article-158643__-g002.jpg" position="float" orientation="portrait" xlink:type="simple" id="oo_1403001.jpg"><uri content-type="original_file" xlink:type="simple">https://binary.pensoft.net/fig/1403001</uri></graphic></fig><fig id="F3" position="float" orientation="portrait"><object-id xmlns:xlink="http://www.w3.org/1999/xlink" content-type="doi" xlink:type="simple">10.3897/zookeys.1250.158643.figure3</object-id><object-id xmlns:xlink="http://www.w3.org/1999/xlink" content-type="arpha" xlink:type="simple">4DE431C7-84A5-5CB7-9CC3-10FBAC3FDF2B</object-id><label>Figure 3.</label><caption><p>Habitus of <italic><tp:taxon-name><tp:taxon-name-part taxon-name-part-type="genus" reg="Platnickina">Platnickina</tp:taxon-name-part> <tp:taxon-name-part taxon-name-part-type="species" reg="submaculata">submaculata</tp:taxon-name-part></tp:taxon-name></italic> Hu &amp; Liu, sp. nov. A. Male, dorsal view; B. Male, ventral view; C. Male, lateral view; D. Female, dorsal view; E. Female, ventral view; F. Female, lateral view. Scale bars: 1 <abbrev xmlns:xlink="http://www.w3.org/1999/xlink" xlink:title="millimeters" id="ABBRID0EX1AE" xlink:type="simple">mm</abbrev>.</p></caption><graphic xmlns:xlink="http://www.w3.org/1999/xlink" xlink:href="zookeys-1250-135_article-158643__-g003.jpg" position="float" orientation="portrait" xlink:type="simple" id="oo_1403002.jpg"><uri content-type="original_file" xlink:type="simple">https://binary.pensoft.net/fig/1403002</uri></graphic></fig><fig id="F4" position="float" orientation="portrait"><object-id xmlns:xlink="http://www.w3.org/1999/xlink" content-type="doi" xlink:type="simple">10.3897/zookeys.1250.158643.figure4</object-id><object-id xmlns:xlink="http://www.w3.org/1999/xlink" content-type="arpha" xlink:type="simple">8E7E9002-9E05-57DC-B51A-CB2040826257</object-id><label>Figure 4.</label><caption><p><italic><tp:taxon-name><tp:taxon-name-part taxon-name-part-type="genus" reg="Platnickina">Platnickina</tp:taxon-name-part> <tp:taxon-name-part taxon-name-part-type="species" reg="obscuratum">obscuratum</tp:taxon-name-part></tp:taxon-name></italic> (Zhu, 1998), comb. nov. A. Left male palp, prolateral view; B. Same, ventral view; C. Same, retrolateral view; D. Same, expanded, prolateral view. Abbreviations: C = conductor; E = embolus; <abbrev xmlns:xlink="http://www.w3.org/1999/xlink" xlink:title="median apophysis" id="ABBRID0EZDAG" xlink:type="simple">MA</abbrev> = median apophysis; <abbrev xmlns:xlink="http://www.w3.org/1999/xlink" xlink:title="subtegulum" id="ABBRID0E4DAG" xlink:type="simple">ST</abbrev> = subtegulum; T = tegulum; <abbrev xmlns:xlink="http://www.w3.org/1999/xlink" xlink:title="tegular apophysis" id="ABBRID0EBEAG" xlink:type="simple">TA</abbrev> = tegular apophysis. Scale bars: 0.1 <abbrev xmlns:xlink="http://www.w3.org/1999/xlink" xlink:title="millimeters" id="ABBRID0EFEAG" xlink:type="simple">mm</abbrev>.</p></caption><graphic xmlns:xlink="http://www.w3.org/1999/xlink" xlink:href="zookeys-1250-135_article-158643__-g004.jpg" position="float" orientation="portrait" xlink:type="simple" id="oo_1403003.jpg"><uri content-type="original_file" xlink:type="simple">https://binary.pensoft.net/fig/1403003</uri></graphic></fig><fig id="F6" position="float" orientation="portrait"><object-id xmlns:xlink="http://www.w3.org/1999/xlink" content-type="doi" xlink:type="simple">10.3897/zookeys.1250.158643.figure6</object-id><object-id xmlns:xlink="http://www.w3.org/1999/xlink" content-type="arpha" xlink:type="simple">F11DAB70-749F-511A-ABB7-7CAFC924B3CA</object-id><label>Figure 6.</label><caption><p>Habitus of <italic><tp:taxon-name><tp:taxon-name-part taxon-name-part-type="genus" reg="Platnickina">Platnickina</tp:taxon-name-part> <tp:taxon-name-part taxon-name-part-type="species" reg="obscuratum">obscuratum</tp:taxon-name-part></tp:taxon-name></italic> (Zhu, 1998), comb. nov. A. Male, dorsal view; B. Male, ventral view; C. Male, lateral view; D. Female, dorsal view; E. Female, ventral view; F. Female, lateral view. Scale bars: 0.5 <abbrev xmlns:xlink="http://www.w3.org/1999/xlink" xlink:title="millimeters" id="ABBRID0EJGAG" xlink:type="simple">mm</abbrev>.</p></caption><graphic xmlns:xlink="http://www.w3.org/1999/xlink" xlink:href="zookeys-1250-135_article-158643__-g006.jpg" position="float" orientation="portrait" xlink:type="simple" id="oo_1403005.jpg"><uri content-type="original_file" xlink:type="simple">https://binary.pensoft.net/fig/1403005</uri></graphic></fig><fig id="F7" position="float" orientation="portrait"><object-id xmlns:xlink="http://www.w3.org/1999/xlink" content-type="doi" xlink:type="simple">10.3897/zookeys.1250.158643.figure7</object-id><object-id xmlns:xlink="http://www.w3.org/1999/xlink" content-type="arpha" xlink:type="simple">49FD7492-4E04-5773-A116-F738E450E1D3</object-id><label>Figure 7.</label><caption><p><italic><tp:taxon-name><tp:taxon-name-part taxon-name-part-type="genus" reg="Platnickina">Platnickina</tp:taxon-name-part> <tp:taxon-name-part taxon-name-part-type="species" reg="xianfengense">xianfengense</tp:taxon-name-part></tp:taxon-name></italic> (Zhu &amp; Song, 1992), comb. nov. A. Left male palp, prolateral view; B. Same, ventral view; C. Same, retrolateral view; D. Same, expanded, prolateral view; E. Same, detail of tegulum, arrow points to the pit on the tegulum. Abbreviations: C = conductor; E = embolus; <abbrev xmlns:xlink="http://www.w3.org/1999/xlink" xlink:title="median apophysis" id="ABBRID0EJMAG" xlink:type="simple">MA</abbrev> = median apophysis; <abbrev xmlns:xlink="http://www.w3.org/1999/xlink" xlink:title="subtegulum" id="ABBRID0ENMAG" xlink:type="simple">ST</abbrev> = subtegulum; T = tegulum; <abbrev xmlns:xlink="http://www.w3.org/1999/xlink" xlink:title="tegular apophysis" id="ABBRID0ERMAG" xlink:type="simple">TA</abbrev> = tegular apophysis. Scale bars: 0.1 <abbrev xmlns:xlink="http://www.w3.org/1999/xlink" xlink:title="millimeters" id="ABBRID0EVMAG" xlink:type="simple">mm</abbrev>.</p></caption><graphic xmlns:xlink="http://www.w3.org/1999/xlink" xlink:href="zookeys-1250-135_article-158643__-g007.jpg" position="float" orientation="portrait" xlink:type="simple" id="oo_1403006.jpg"><uri content-type="original_file" xlink:type="simple">https://binary.pensoft.net/fig/1403006</uri></graphic></fig></tp:treatment-sec><ref-list><ref id="B23"><mixed-citation xmlns:xlink="http://www.w3.org/1999/xlink" xlink:type="simple"><person-group><name name-style="western"><surname>Yoshida</surname><given-names>H</given-names></name></person-group> (<year>2001</year>) <article-title>A revision of the Japanese genera and species of the subfamily <tp:taxon-name><tp:taxon-name-part taxon-name-part-type="subfamily">Theridiinae</tp:taxon-name-part></tp:taxon-name> (<tp:taxon-name><tp:taxon-name-part taxon-name-part-type="order">Araneae</tp:taxon-name-part></tp:taxon-name>: <tp:taxon-name><tp:taxon-name-part taxon-name-part-type="family">Theridiidae</tp:taxon-name-part></tp:taxon-name>).</article-title><source>Acta Arachnologica</source><volume>50</volume>(<issue>2</issue>): <fpage>157</fpage>–<lpage>181</lpage>. <ext-link xlink:href="10.2476/asjaa.50.157" ext-link-type="doi" xlink:type="simple">https://doi.org/10.2476/asjaa.50.157</ext-link></mixed-citation></ref><ref id="B11"><mixed-citation xmlns:xlink="http://www.w3.org/1999/xlink" xlink:type="simple"><person-group><name name-style="western"><surname>Koçak</surname><given-names>AÖ</given-names></name><name name-style="western"><surname>Kemal</surname><given-names>M</given-names></name></person-group> (<year>2008</year>) New synonyms and replacement names in the genus group taxa of <tp:taxon-name><tp:taxon-name-part taxon-name-part-type="order">Araneida</tp:taxon-name-part></tp:taxon-name>. Centre for Entomological Studies Ankara. Miscellaneous Papers 139–140: 1–4.</mixed-citation></ref><ref id="B18"><mixed-citation xmlns:xlink="http://www.w3.org/1999/xlink" xlink:type="simple"><person-group><name name-style="western"><surname>Vanuytven</surname><given-names>H</given-names></name></person-group> (<year>2021</year>) The <tp:taxon-name><tp:taxon-name-part taxon-name-part-type="family">Theridiidae</tp:taxon-name-part></tp:taxon-name> of the world. A key to the genera with their diagnosis and a study of the body length of all known species. Newsletter of the Belgian arachnological. Society 35(Supplement): 1–363.</mixed-citation></ref><ref id="B12"><mixed-citation xmlns:xlink="http://www.w3.org/1999/xlink" xlink:type="simple"><person-group><name name-style="western"><surname>Levi</surname><given-names>HW</given-names></name></person-group> (<year>1957</year>) <article-title>The spider genera <italic><tp:taxon-name><tp:taxon-name-part taxon-name-part-type="genus">Enoplognatha</tp:taxon-name-part></tp:taxon-name></italic>, <italic><tp:taxon-name><tp:taxon-name-part taxon-name-part-type="genus">Theridion</tp:taxon-name-part></tp:taxon-name></italic>, and <italic><tp:taxon-name><tp:taxon-name-part taxon-name-part-type="genus">Paidisca</tp:taxon-name-part></tp:taxon-name></italic> in America north of Mexico (<tp:taxon-name><tp:taxon-name-part taxon-name-part-type="order">Araneae</tp:taxon-name-part></tp:taxon-name>, <tp:taxon-name><tp:taxon-name-part taxon-name-part-type="family">Theridiidae</tp:taxon-name-part></tp:taxon-name>).</article-title><source>Bulletin of the American Museum of Natural History</source><volume>112</volume>: <fpage>1</fpage>–<lpage>124</lpage>.</mixed-citation></ref><ref id="B13"><mixed-citation xmlns:xlink="http://www.w3.org/1999/xlink" xlink:type="simple"><person-group><name name-style="western"><surname>Levy</surname><given-names>G</given-names></name></person-group> (<year>1998</year>) <source><tp:taxon-name><tp:taxon-name-part taxon-name-part-type="order">Araneae</tp:taxon-name-part></tp:taxon-name>: <tp:taxon-name><tp:taxon-name-part taxon-name-part-type="family">Theridiidae</tp:taxon-name-part></tp:taxon-name>. In: Fauna Palaestina, <tp:taxon-name><tp:taxon-name-part taxon-name-part-type="class">Arachnida</tp:taxon-name-part></tp:taxon-name> III.</source><publisher-name>Israel Academy of Sciences and Humanities</publisher-name>, <publisher-loc>Jerusalem</publisher-loc>, <size units="page">228 pp</size>.</mixed-citation></ref><ref id="B4"><mixed-citation xmlns:xlink="http://www.w3.org/1999/xlink" xlink:type="simple"><person-group><name name-style="western"><surname>Gao</surname><given-names>CX</given-names></name><name name-style="western"><surname>Li</surname><given-names>SQ</given-names></name></person-group> (<year>2014</year>) <article-title>Comb-footed spiders (<tp:taxon-name><tp:taxon-name-part taxon-name-part-type="order">Araneae</tp:taxon-name-part></tp:taxon-name>: <tp:taxon-name><tp:taxon-name-part taxon-name-part-type="family">Theridiidae</tp:taxon-name-part></tp:taxon-name>) in the tropical rainforest of Xishuangbanna, Southwest China.</article-title><source>Zoological Systematics</source><volume>39</volume>(<issue>1</issue>): <fpage>1</fpage>–<lpage>135</lpage>.</mixed-citation></ref><ref id="B20"><mixed-citation xmlns:xlink="http://www.w3.org/1999/xlink" xlink:type="simple"><person-group><name name-style="western"><surname>Wunderlich</surname><given-names>J</given-names></name></person-group> (<year>1992</year>) <article-title>Die Spinnen-Fauna der Makaronesischen Inseln: Taxonomie, Ökologie, Biogeographie und Evolution.</article-title><source>Beiträge zur Araneologie</source><volume>1</volume>: <fpage>1</fpage>–<lpage>619</lpage>.</mixed-citation></ref><ref id="B9"><mixed-citation xmlns:xlink="http://www.w3.org/1999/xlink" xlink:type="simple"><person-group><name name-style="western"><surname>Knoflach</surname><given-names>B</given-names></name></person-group> (<year>1996</year>) <article-title>Das Männchen von <italic><tp:taxon-name><tp:taxon-name-part taxon-name-part-type="genus">Simitidion</tp:taxon-name-part> <tp:taxon-name-part taxon-name-part-type="species">agaricographum</tp:taxon-name-part></tp:taxon-name></italic> (Levy &amp; Amitai) (<tp:taxon-name><tp:taxon-name-part taxon-name-part-type="class">Arachnida</tp:taxon-name-part></tp:taxon-name>: <tp:taxon-name><tp:taxon-name-part taxon-name-part-type="order">Araneae</tp:taxon-name-part></tp:taxon-name>, <tp:taxon-name><tp:taxon-name-part taxon-name-part-type="family">Theridiidae</tp:taxon-name-part></tp:taxon-name>).</article-title><source>Berichte des Naturwissenschaftlich-Medizinischen Vereins in Innsbruck</source><volume>83</volume>: <fpage>149</fpage>–<lpage>156</lpage>.</mixed-citation></ref></ref-list></tp:taxon-treatment>
