# Supplementary material for: ﻿Taxonomic notes of the cobweb spider genus Platnickina Koçak & Kemal, 2008 (Araneae, Theridiidae, Theridiinae), with descriptions of two new species from southern China
Source: Zookeys. 2025 Aug 27;1250:135–54. doi: 10.3897/zookeys.1250.158643 (PMC12409334; doi:10.3897/zookeys.1250.158643)
Supplement: XML Treatment for Platnickina submaculata [file zookeys.1250.158643-treatment2.xml]

<!DOCTYPE tp:taxon-treatment
  PUBLIC "-//TaxonX//DTD Taxonomic Treatment Publishing DTD v0 20100105//EN" "tax-treatment-NSO.dtd">
<tp:taxon-treatment xmlns:tp="http://www.plazi.org/taxpub"><tp:treatment-meta><kwd-group><label>Taxon classification</label><kwd>
                <named-content content-type="kingdom">Animalia</named-content>
              </kwd><kwd>
                <named-content content-type="order">Araneae</named-content>
              </kwd><kwd>
                <named-content content-type="family">Theridiidae</named-content>
              </kwd></kwd-group><mixed-citation publication-type="journal"><person-group><name><surname>Huang</surname><given-names>Guolong</given-names></name><name><surname>Liu</surname><given-names>Jie</given-names></name><name><surname>Hu</surname><given-names>Changhao</given-names></name></person-group><article-title>﻿Taxonomic notes of the cobweb spider genus <italic><tp:taxon-name><tp:taxon-name-part taxon-name-part-type="genus" reg="Platnickina">Platnickina</tp:taxon-name-part></tp:taxon-name></italic> Koçak &amp; Kemal, 2008 (<tp:taxon-name><tp:taxon-name-part taxon-name-part-type="order">Araneae</tp:taxon-name-part></tp:taxon-name>, <tp:taxon-name><tp:taxon-name-part taxon-name-part-type="family">Theridiidae</tp:taxon-name-part></tp:taxon-name>, <tp:taxon-name><tp:taxon-name-part taxon-name-part-type="subfamily">Theridiinae</tp:taxon-name-part></tp:taxon-name>), with descriptions of two new species from southern China</article-title><source>Zookeys</source><day>27</day><month>08</month><year>2025</year><volume>1250</volume><fpage>135</fpage><lpage>154</lpage><pub-id pub-id-type="doi">10.3897/zookeys.1250.158643</pub-id></mixed-citation></tp:treatment-meta><tp:nomenclature><label>﻿</label><tp:taxon-name><object-id xmlns:xlink="http://www.w3.org/1999/xlink" content-type="arpha" xlink:type="simple">908A76B3-72C5-5FFD-AB8C-A6B307934911</object-id>
              <tp:taxon-name-part taxon-name-part-type="genus" reg="Platnickina">Platnickina</tp:taxon-name-part>
              <tp:taxon-name-part taxon-name-part-type="species" reg="submaculata">submaculata</tp:taxon-name-part>
              <object-id xmlns:xlink="http://www.w3.org/1999/xlink" content-type="zoobank" xlink:type="simple">https://zoobank.org/280ABC38-22F1-4280-A620-3DD9EE2CA583</object-id>
            </tp:taxon-name><tp:taxon-authority>Hu &amp; Liu</tp:taxon-authority><tp:taxon-status xmlns:xlink="http://www.w3.org/1999/xlink" xlink:type="simple">sp. nov.</tp:taxon-status><xref ref-type="fig" rid="F1">Figs 1</xref><xref ref-type="fig" rid="F2">, 2</xref><xref ref-type="fig" rid="F3">, 3</xref><xref ref-type="fig" rid="F12">, 12</xref></tp:nomenclature><tp:treatment-sec sec-type="type material" id="SECID0EJOAE"><title>Type material.</title><p><bold><italic>Holotype</italic></bold> male (QZMS00885): China – Hubei Province • Enshi Tujia and Miao Autonomous Prefecture, Xuan’en County, Qizimeishan National Nature Reserve, Chunmuying Town, Huoshaobao; <named-content xmlns:xlink="http://www.w3.org/1999/xlink" content-type="dwc:verbatimCoordinates" xlink:type="simple"><named-content content-type="geo-json" specific-use="{&#34;type&#34;:&#34;Point&#34;,&#34;coordinates&#34;:[109.756500,30.024200]}" id="NCID0EXOAE" xlink:type="simple">30.0242°N, 109.7565°E</named-content></named-content>; elev. 1919 m; 13 July 2023; Changhao Hu and Mian Wei leg. <bold><italic>Paratypes</italic></bold> • 2 females (QZMS05463, 05464): same data as for holotype.</p></tp:treatment-sec><tp:treatment-sec sec-type="etymology" id="SECID0E6OAE"><title>Etymology.</title><p>The specific name is a combination of the Latin preposition “<italic>sub</italic>” and “<italic>maculata</italic>”, referring to the resemblance of this species with <italic><tp:taxon-name><tp:taxon-name-part taxon-name-part-type="genus" reg="Platnickina">Platnickina</tp:taxon-name-part> <tp:taxon-name-part taxon-name-part-type="species" reg="maculata">maculata</tp:taxon-name-part></tp:taxon-name></italic> (Yoshida, 2001); an adjective.</p></tp:treatment-sec><tp:treatment-sec sec-type="diagnosis" id="SECID0E3PAE"><title>Diagnosis.</title><p>The male of <italic><tp:taxon-name><tp:taxon-name-part taxon-name-part-type="genus" reg="Platnickina">Platnickina</tp:taxon-name-part> <tp:taxon-name-part taxon-name-part-type="species" reg="submaculata">submaculata</tp:taxon-name-part></tp:taxon-name></italic> Hu &amp; Liu, sp. nov. is similar to <italic><tp:taxon-name><tp:taxon-name-part taxon-name-part-type="genus" reg="Platnickina">P.</tp:taxon-name-part> <tp:taxon-name-part taxon-name-part-type="species" reg="maculata">maculata</tp:taxon-name-part></tp:taxon-name></italic> (Yoshida, 2001) in having a cow-horn-shaped embolus (cf. Fig. <xref ref-type="fig" rid="F1">1A–E</xref> and figs 48, 49 in <xref ref-type="bibr" rid="B23">Yoshida 2001</xref>) but can be distinguished from the latter by: (1) the conductor with a beak-shaped, sclerotized distal part (vs conductor thin, with a pointed tip); (2) the basal part of the embolus wider than the tegulum in ventral view (vs narrower). The male of <italic><tp:taxon-name><tp:taxon-name-part taxon-name-part-type="genus" reg="Platnickina">P.</tp:taxon-name-part> <tp:taxon-name-part taxon-name-part-type="species" reg="submaculata">submaculata</tp:taxon-name-part></tp:taxon-name></italic> Hu &amp; Liu, sp. nov. is also similar to <italic><tp:taxon-name><tp:taxon-name-part taxon-name-part-type="genus" reg="Platnickina">P.</tp:taxon-name-part> <tp:taxon-name-part taxon-name-part-type="species" reg="xianfengense">xianfengense</tp:taxon-name-part></tp:taxon-name></italic> (Zhu &amp; Song, 1992), comb. nov. in having a cow-horn-shaped embolus and a trapezoidal tegular apophysis (cf. Fig. <xref ref-type="fig" rid="F1">1A–E</xref> and Fig. <xref ref-type="fig" rid="F9">9</xref>) but can be distinguished from <italic><tp:taxon-name><tp:taxon-name-part taxon-name-part-type="genus" reg="Platnickina">P.</tp:taxon-name-part> <tp:taxon-name-part taxon-name-part-type="species" reg="xianfengense">xianfengense</tp:taxon-name-part></tp:taxon-name></italic> by: (1) the conductor wide with a beak-shaped distal part (vs with rounded tip); (2) the distal part of the embolus pointing toward the 2:30 o’clock direction in ventral view (vs 1 o’clock direction).</p><fig id="F1" position="float" orientation="portrait"><object-id xmlns:xlink="http://www.w3.org/1999/xlink" content-type="doi" xlink:type="simple">10.3897/zookeys.1250.158643.figure1</object-id><object-id xmlns:xlink="http://www.w3.org/1999/xlink" content-type="arpha" xlink:type="simple">EE7F84AE-F3A8-5FFD-9A84-1068CB8D0366</object-id><label>Figure 1.</label><caption><p><italic><tp:taxon-name><tp:taxon-name-part taxon-name-part-type="genus" reg="Platnickina">Platnickina</tp:taxon-name-part> <tp:taxon-name-part taxon-name-part-type="species" reg="submaculata">submaculata</tp:taxon-name-part></tp:taxon-name></italic> Hu &amp; Liu, sp. nov. A. Left male palp, prolateral view; B. Same, ventral view; C. Same, retrolateral view; D. Same, expanded, prolateral view; E. Same, expanded, ventral view, arrow points to the pit on tegulum; F. Right male chelicera, retrolateral view, arrow points to the promarginal tooth. Abbreviations: C = conductor; E = embolus; <abbrev xmlns:xlink="http://www.w3.org/1999/xlink" xlink:title="median apophysis" id="ABBRID0E3SAE" xlink:type="simple">MA</abbrev> = median apophysis; <abbrev xmlns:xlink="http://www.w3.org/1999/xlink" xlink:title="subtegulum" id="ABBRID0EATAE" xlink:type="simple">ST</abbrev> = subtegulum; T = tegulum; <abbrev xmlns:xlink="http://www.w3.org/1999/xlink" xlink:title="tegular apophysis" id="ABBRID0EETAE" xlink:type="simple">TA</abbrev> = tegular apophysis. Scale bars: 0.1 <abbrev xmlns:xlink="http://www.w3.org/1999/xlink" xlink:title="millimeters" id="ABBRID0EITAE" xlink:type="simple">mm</abbrev>.</p></caption><graphic xmlns:xlink="http://www.w3.org/1999/xlink" xlink:href="zookeys-1250-135_article-158643__-g001.jpg" position="float" orientation="portrait" xlink:type="simple" id="oo_1403000.jpg"><uri content-type="original_file" xlink:type="simple">https://binary.pensoft.net/fig/1403000</uri></graphic></fig><p>The female of <italic><tp:taxon-name><tp:taxon-name-part taxon-name-part-type="genus" reg="Platnickina">Platnickina</tp:taxon-name-part> <tp:taxon-name-part taxon-name-part-type="species" reg="submaculata">submaculata</tp:taxon-name-part></tp:taxon-name></italic> Hu &amp; Liu, sp. nov. is similar to <italic><tp:taxon-name><tp:taxon-name-part taxon-name-part-type="genus" reg="Platnickina">P.</tp:taxon-name-part> <tp:taxon-name-part taxon-name-part-type="species" reg="fritilla">fritilla</tp:taxon-name-part></tp:taxon-name></italic> Gao &amp; Li, 2014 in having simple copulatory ducts (cf. Fig. <xref ref-type="fig" rid="F2">2A–C</xref> and figs 61C, D, 63A, B in <xref ref-type="bibr" rid="B4">Gao and Li 2014</xref>) but can be distinguished from <italic><tp:taxon-name><tp:taxon-name-part taxon-name-part-type="genus" reg="Platnickina">P.</tp:taxon-name-part> <tp:taxon-name-part taxon-name-part-type="species" reg="fritilla">fritilla</tp:taxon-name-part></tp:taxon-name></italic> by: (1) the atrium almost as large as the spermathecae (vs much smaller than the spermathecae); (2) the copulatory ducts curved (vs straight); (3) the spermathecae widely separated (vs touching). The female of <italic><tp:taxon-name><tp:taxon-name-part taxon-name-part-type="genus" reg="Platnickina">P.</tp:taxon-name-part> <tp:taxon-name-part taxon-name-part-type="species" reg="submaculata">submaculata</tp:taxon-name-part></tp:taxon-name></italic> Hu &amp; Liu, sp. nov. is also similar to <italic><tp:taxon-name><tp:taxon-name-part taxon-name-part-type="genus" reg="Platnickina">P.</tp:taxon-name-part> <tp:taxon-name-part taxon-name-part-type="species" reg="maculata">maculata</tp:taxon-name-part></tp:taxon-name></italic> (Yoshida, 2001) in having a rounded atrium almost as large as the spermathecae (cf. Fig. <xref ref-type="fig" rid="F2">2A–C</xref> and figs 46, 47 in <xref ref-type="bibr" rid="B23">Yoshida 2001</xref>) but can be distinguished by the curved copulatory ducts (vs straight).</p><fig id="F2" position="float" orientation="portrait"><object-id xmlns:xlink="http://www.w3.org/1999/xlink" content-type="doi" xlink:type="simple">10.3897/zookeys.1250.158643.figure2</object-id><object-id xmlns:xlink="http://www.w3.org/1999/xlink" content-type="arpha" xlink:type="simple">E76A86EE-F88D-572F-8F11-211F4E41BD6E</object-id><label>Figure 2.</label><caption><p><italic><tp:taxon-name><tp:taxon-name-part taxon-name-part-type="genus" reg="Platnickina">Platnickina</tp:taxon-name-part> <tp:taxon-name-part taxon-name-part-type="species" reg="submaculata">submaculata</tp:taxon-name-part></tp:taxon-name></italic> Hu &amp; Liu, sp. nov. A. Epigyne, ventral view; B. Vulva, dorsal view; C. Uncleared epigyne, ventral view; D. Right female chelicera, retrolateral view, arrow points to the promarginal tooth. Abbreviations: A = atrium; <abbrev xmlns:xlink="http://www.w3.org/1999/xlink" xlink:title="copulatory duct" id="ABBRID0ENWAE" xlink:type="simple">CD</abbrev> = copulatory duct; <abbrev xmlns:xlink="http://www.w3.org/1999/xlink" xlink:title="fertilization duct" id="ABBRID0ERWAE" xlink:type="simple">FD</abbrev> = fertilization duct; S = spermatheca. Scale bars: 0.05 <abbrev xmlns:xlink="http://www.w3.org/1999/xlink" xlink:title="millimeters" id="ABBRID0EVWAE" xlink:type="simple">mm</abbrev> (A–C), 0.1 <abbrev xmlns:xlink="http://www.w3.org/1999/xlink" xlink:title="millimeters" id="ABBRID0EZWAE" xlink:type="simple">mm</abbrev> (D).</p></caption><graphic xmlns:xlink="http://www.w3.org/1999/xlink" xlink:href="zookeys-1250-135_article-158643__-g002.jpg" position="float" orientation="portrait" xlink:type="simple" id="oo_1403001.jpg"><uri content-type="original_file" xlink:type="simple">https://binary.pensoft.net/fig/1403001</uri></graphic></fig></tp:treatment-sec><tp:treatment-sec sec-type="description" id="SECID0ECXAE"><title>Description.</title><p><bold>Male</bold>: total length 2.66; carapace length 1.30, width 1.05; opisthosoma length 1.55, width 1.09; eye diameters: <abbrev xmlns:xlink="http://www.w3.org/1999/xlink" xlink:title="anterior median eye" id="ABBRID0EKXAE" xlink:type="simple">AME</abbrev> 0.11, <abbrev xmlns:xlink="http://www.w3.org/1999/xlink" xlink:title="anterior lateral eye" id="ABBRID0EOXAE" xlink:type="simple">ALE</abbrev> 0.08, <abbrev xmlns:xlink="http://www.w3.org/1999/xlink" xlink:title="posterior median eye" id="ABBRID0ESXAE" xlink:type="simple">PME</abbrev> 0.10, <abbrev xmlns:xlink="http://www.w3.org/1999/xlink" xlink:title="posterior lateral eye" id="ABBRID0EWXAE" xlink:type="simple">PLE</abbrev> 0.08; eye interdistances: <abbrev xmlns:xlink="http://www.w3.org/1999/xlink" xlink:title="anterior median eye" id="ABBRID0E1XAE" xlink:type="simple">AME</abbrev>–<abbrev xmlns:xlink="http://www.w3.org/1999/xlink" xlink:title="anterior median eye" id="ABBRID0E5XAE" xlink:type="simple">AME</abbrev> 0.15, <abbrev xmlns:xlink="http://www.w3.org/1999/xlink" xlink:title="anterior lateral eye" id="ABBRID0ECYAE" xlink:type="simple">ALE</abbrev>–<abbrev xmlns:xlink="http://www.w3.org/1999/xlink" xlink:title="anterior median eye" id="ABBRID0EGYAE" xlink:type="simple">AME</abbrev> 0.05, <abbrev xmlns:xlink="http://www.w3.org/1999/xlink" xlink:title="posterior median eye" id="ABBRID0EKYAE" xlink:type="simple">PME</abbrev>–<abbrev xmlns:xlink="http://www.w3.org/1999/xlink" xlink:title="posterior median eye" id="ABBRID0EOYAE" xlink:type="simple">PME</abbrev> 0.10, <abbrev xmlns:xlink="http://www.w3.org/1999/xlink" xlink:title="posterior lateral eye" id="ABBRID0ESYAE" xlink:type="simple">PLE</abbrev>–<abbrev xmlns:xlink="http://www.w3.org/1999/xlink" xlink:title="posterior median eye" id="ABBRID0EWYAE" xlink:type="simple">PME</abbrev> 0.08, <abbrev xmlns:xlink="http://www.w3.org/1999/xlink" xlink:title="anterior median eye" id="ABBRID0E1YAE" xlink:type="simple">AME</abbrev>–<abbrev xmlns:xlink="http://www.w3.org/1999/xlink" xlink:title="posterior median eye" id="ABBRID0E5YAE" xlink:type="simple">PME</abbrev> 0.10, <abbrev xmlns:xlink="http://www.w3.org/1999/xlink" xlink:title="anterior lateral eye" id="ABBRID0ECZAE" xlink:type="simple">ALE</abbrev>–<abbrev xmlns:xlink="http://www.w3.org/1999/xlink" xlink:title="posterior lateral eye" id="ABBRID0EGZAE" xlink:type="simple">PLE</abbrev> 0.00; leg measurements [leg III missing]: I – (2.50, 0.43, 2.38, 1.97, –), II 6.26 (1.98, 0.41, 1.77, 1.59, 0.51), IV 4.32 (1.39, 0.39, 0.93, 1.15, 0.46). Chelicerae with one promarginal tooth, without retromarginal tooth (Fig. <xref ref-type="fig" rid="F1">1F</xref>).</p><p><bold><italic>Palp</italic></bold> (Fig. <xref ref-type="fig" rid="F1">1A–E</xref>): tibia almost 2/3 length of cymbium. Subtegulum bowl-shaped. Tegulum trapezoidal in ventral view. Median apophysis with a rounded ventral part. Tegular apophysis wide, trapezoidal, extending beyond embolus. Conductor membranous, with beak-shaped and sclerotized distal part. Embolus cow-horn-shaped, basal part with a process locking into the tegular pit.</p><p><bold><italic>Colouration</italic></bold> (Fig. <xref ref-type="fig" rid="F3">3A–C</xref>): carapace yellow, anterior part light red, with an inverted T-shaped black marking between PMEs; median part of carapace with an inverted triangular black marking. Sternum light orange, with black margins. Chelicerae, endites, and labium light brown. Legs yellow to light orange, with black markings. Dorsal opisthosoma light red, with black flecks, medially with a wide black longitudinal marking branched posteriorly; venter yellowish grey, anterior part with an axe-shaped black marking, posteriorly with a black round marking, laterally with black lines. Spinnerets light brown.</p><fig id="F3" position="float" orientation="portrait"><object-id xmlns:xlink="http://www.w3.org/1999/xlink" content-type="doi" xlink:type="simple">10.3897/zookeys.1250.158643.figure3</object-id><object-id xmlns:xlink="http://www.w3.org/1999/xlink" content-type="arpha" xlink:type="simple">4DE431C7-84A5-5CB7-9CC3-10FBAC3FDF2B</object-id><label>Figure 3.</label><caption><p>Habitus of <italic><tp:taxon-name><tp:taxon-name-part taxon-name-part-type="genus" reg="Platnickina">Platnickina</tp:taxon-name-part> <tp:taxon-name-part taxon-name-part-type="species" reg="submaculata">submaculata</tp:taxon-name-part></tp:taxon-name></italic> Hu &amp; Liu, sp. nov. A. Male, dorsal view; B. Male, ventral view; C. Male, lateral view; D. Female, dorsal view; E. Female, ventral view; F. Female, lateral view. Scale bars: 1 <abbrev xmlns:xlink="http://www.w3.org/1999/xlink" xlink:title="millimeters" id="ABBRID0EX1AE" xlink:type="simple">mm</abbrev>.</p></caption><graphic xmlns:xlink="http://www.w3.org/1999/xlink" xlink:href="zookeys-1250-135_article-158643__-g003.jpg" position="float" orientation="portrait" xlink:type="simple" id="oo_1403002.jpg"><uri content-type="original_file" xlink:type="simple">https://binary.pensoft.net/fig/1403002</uri></graphic></fig><p><bold>Female</bold>: total length 2.87; carapace length 1.19, width 1.07; opisthosoma length 1.95, width 1.93; eye diameters: <abbrev xmlns:xlink="http://www.w3.org/1999/xlink" xlink:title="anterior median eye" id="ABBRID0EE2AE" xlink:type="simple">AME</abbrev> 0.12, <abbrev xmlns:xlink="http://www.w3.org/1999/xlink" xlink:title="anterior lateral eye" id="ABBRID0EI2AE" xlink:type="simple">ALE</abbrev> 0.08, <abbrev xmlns:xlink="http://www.w3.org/1999/xlink" xlink:title="posterior median eye" id="ABBRID0EM2AE" xlink:type="simple">PME</abbrev> 0.09, <abbrev xmlns:xlink="http://www.w3.org/1999/xlink" xlink:title="posterior lateral eye" id="ABBRID0EQ2AE" xlink:type="simple">PLE</abbrev> 0.07; eye interdistances: <abbrev xmlns:xlink="http://www.w3.org/1999/xlink" xlink:title="anterior median eye" id="ABBRID0EU2AE" xlink:type="simple">AME</abbrev>–<abbrev xmlns:xlink="http://www.w3.org/1999/xlink" xlink:title="anterior median eye" id="ABBRID0EY2AE" xlink:type="simple">AME</abbrev> 0.11, <abbrev xmlns:xlink="http://www.w3.org/1999/xlink" xlink:title="anterior lateral eye" id="ABBRID0E32AE" xlink:type="simple">ALE</abbrev>–<abbrev xmlns:xlink="http://www.w3.org/1999/xlink" xlink:title="anterior median eye" id="ABBRID0EA3AE" xlink:type="simple">AME</abbrev> 0.04, <abbrev xmlns:xlink="http://www.w3.org/1999/xlink" xlink:title="posterior median eye" id="ABBRID0EE3AE" xlink:type="simple">PME</abbrev>–<abbrev xmlns:xlink="http://www.w3.org/1999/xlink" xlink:title="posterior median eye" id="ABBRID0EI3AE" xlink:type="simple">PME</abbrev> 0.11, <abbrev xmlns:xlink="http://www.w3.org/1999/xlink" xlink:title="posterior lateral eye" id="ABBRID0EM3AE" xlink:type="simple">PLE</abbrev>–<abbrev xmlns:xlink="http://www.w3.org/1999/xlink" xlink:title="posterior median eye" id="ABBRID0EQ3AE" xlink:type="simple">PME</abbrev> 0.08, <abbrev xmlns:xlink="http://www.w3.org/1999/xlink" xlink:title="anterior median eye" id="ABBRID0EU3AE" xlink:type="simple">AME</abbrev>–<abbrev xmlns:xlink="http://www.w3.org/1999/xlink" xlink:title="posterior median eye" id="ABBRID0EY3AE" xlink:type="simple">PME</abbrev> 0.08, <abbrev xmlns:xlink="http://www.w3.org/1999/xlink" xlink:title="anterior lateral eye" id="ABBRID0E33AE" xlink:type="simple">ALE</abbrev>–<abbrev xmlns:xlink="http://www.w3.org/1999/xlink" xlink:title="posterior lateral eye" id="ABBRID0EA4AE" xlink:type="simple">PLE</abbrev> 0.00; leg measurements: I 6.20 (1.98, 0.34, 1.79, 1.59, 0.50), II 5.01 (1.61, 0.34, 1.34, 1.25, 0.47), III 3.44 (1.15, 0.32, 0.64, 0.89, 0.44), IV 3.92 (1.28, 0.36, 0.81, 1.02, 0.45). Leg formula 1243. Chelicerae with one promarginal tooth, without retromarginal tooth (Fig. <xref ref-type="fig" rid="F2">2D</xref>).</p><p><bold><italic>Epigyne</italic></bold> (Fig. <xref ref-type="fig" rid="F2">2A–C</xref>): epigynal field almost as wide as long, posteriorly with a rounded atrium. Copulatory ducts curved, almost as long as diameter of spermathecae. Spermathecae spherical. Fertilization ducts slightly curved, originating from posterior part of spermathecae.</p><p><bold><italic>Colouration</italic></bold> (Fig. <xref ref-type="fig" rid="F3">3D–F</xref>): carapace light yellow, medially with a rectangular black marking. Sternum light yellow, with black margins. Dorsal opisthosoma grey, posteriorly with 5 pairs of black spots. Other somatic characters as in male.</p></tp:treatment-sec><tp:treatment-sec sec-type="distribution" id="SECID0E54AE"><title>Distribution.</title><p>Known only from type locality (China, Hubei Province) (Fig. <xref ref-type="fig" rid="F12">12</xref>).</p></tp:treatment-sec><tp:treatment-sec><!--Section generated to contain objects referenced in tp:taxon-treatment.--><fig id="F12" position="float" orientation="portrait"><object-id xmlns:xlink="http://www.w3.org/1999/xlink" content-type="doi" xlink:type="simple">10.3897/zookeys.1250.158643.figure12</object-id><object-id xmlns:xlink="http://www.w3.org/1999/xlink" content-type="arpha" xlink:type="simple">E974B7D8-E512-565A-92FD-97CDBAE75BF9</object-id><label>Figure 12.</label><caption><p>Type localities of the two new <italic><tp:taxon-name><tp:taxon-name-part taxon-name-part-type="genus" reg="Platnickina">Platnickina</tp:taxon-name-part></tp:taxon-name></italic> species from southern China. 1 <italic><tp:taxon-name><tp:taxon-name-part taxon-name-part-type="genus" reg="Platnickina">P.</tp:taxon-name-part> <tp:taxon-name-part taxon-name-part-type="species" reg="submaculata">submaculata</tp:taxon-name-part></tp:taxon-name></italic> Hu &amp; Liu, sp. nov. 2 <italic><tp:taxon-name><tp:taxon-name-part taxon-name-part-type="genus" reg="Platnickina">P.</tp:taxon-name-part> <tp:taxon-name-part taxon-name-part-type="species" reg="yoshidai">yoshidai</tp:taxon-name-part></tp:taxon-name></italic> Hu &amp; Liu, sp. nov.</p></caption><graphic xmlns:xlink="http://www.w3.org/1999/xlink" xlink:href="zookeys-1250-135_article-158643__-g012.jpg" position="float" orientation="portrait" xlink:type="simple" id="oo_1403011.jpg"><uri content-type="original_file" xlink:type="simple">https://binary.pensoft.net/fig/1403011</uri></graphic></fig><fig id="F9" position="float" orientation="portrait"><object-id xmlns:xlink="http://www.w3.org/1999/xlink" content-type="doi" xlink:type="simple">10.3897/zookeys.1250.158643.figure9</object-id><object-id xmlns:xlink="http://www.w3.org/1999/xlink" content-type="arpha" xlink:type="simple">2C1E4EBD-8320-56E3-B7D9-B90047571703</object-id><label>Figure 9.</label><caption><p>Habitus of <italic><tp:taxon-name><tp:taxon-name-part taxon-name-part-type="genus" reg="Platnickina">Platnickina</tp:taxon-name-part> <tp:taxon-name-part taxon-name-part-type="species" reg="xianfengense">xianfengense</tp:taxon-name-part></tp:taxon-name></italic> (Zhu &amp; Song, 1992), comb. nov. A. Male, dorsal view; B. Male, ventral view; C. Male, lateral view; D. Female, dorsal view; E. Female, ventral view; F. Female, lateral view. Scale bars: 0.5 <abbrev xmlns:xlink="http://www.w3.org/1999/xlink" xlink:title="millimeters" id="ABBRID0EVOAG" xlink:type="simple">mm</abbrev>.</p></caption><graphic xmlns:xlink="http://www.w3.org/1999/xlink" xlink:href="zookeys-1250-135_article-158643__-g009.jpg" position="float" orientation="portrait" xlink:type="simple" id="oo_1403008.jpg"><uri content-type="original_file" xlink:type="simple">https://binary.pensoft.net/fig/1403008</uri></graphic></fig></tp:treatment-sec><ref-list><ref id="B23"><mixed-citation xmlns:xlink="http://www.w3.org/1999/xlink" xlink:type="simple"><person-group><name name-style="western"><surname>Yoshida</surname><given-names>H</given-names></name></person-group> (<year>2001</year>) <article-title>A revision of the Japanese genera and species of the subfamily <tp:taxon-name><tp:taxon-name-part taxon-name-part-type="subfamily">Theridiinae</tp:taxon-name-part></tp:taxon-name> (<tp:taxon-name><tp:taxon-name-part taxon-name-part-type="order">Araneae</tp:taxon-name-part></tp:taxon-name>: <tp:taxon-name><tp:taxon-name-part taxon-name-part-type="family">Theridiidae</tp:taxon-name-part></tp:taxon-name>).</article-title><source>Acta Arachnologica</source><volume>50</volume>(<issue>2</issue>): <fpage>157</fpage>–<lpage>181</lpage>. <ext-link xlink:href="10.2476/asjaa.50.157" ext-link-type="doi" xlink:type="simple">https://doi.org/10.2476/asjaa.50.157</ext-link></mixed-citation></ref><ref id="B4"><mixed-citation xmlns:xlink="http://www.w3.org/1999/xlink" xlink:type="simple"><person-group><name name-style="western"><surname>Gao</surname><given-names>CX</given-names></name><name name-style="western"><surname>Li</surname><given-names>SQ</given-names></name></person-group> (<year>2014</year>) <article-title>Comb-footed spiders (<tp:taxon-name><tp:taxon-name-part taxon-name-part-type="order">Araneae</tp:taxon-name-part></tp:taxon-name>: <tp:taxon-name><tp:taxon-name-part taxon-name-part-type="family">Theridiidae</tp:taxon-name-part></tp:taxon-name>) in the tropical rainforest of Xishuangbanna, Southwest China.</article-title><source>Zoological Systematics</source><volume>39</volume>(<issue>1</issue>): <fpage>1</fpage>–<lpage>135</lpage>.</mixed-citation></ref></ref-list></tp:taxon-treatment>
