# Supplementary material for: ﻿Taxonomic notes of the cobweb spider genus Platnickina Koçak & Kemal, 2008 (Araneae, Theridiidae, Theridiinae), with descriptions of two new species from southern China
Source: Zookeys. 2025 Aug 27;1250:135–54. doi: 10.3897/zookeys.1250.158643 (PMC12409334; doi:10.3897/zookeys.1250.158643)
Supplement: XML Treatment for Platnickina obscuratum [file zookeys.1250.158643-treatment3.xml]

<!DOCTYPE tp:taxon-treatment
  PUBLIC "-//TaxonX//DTD Taxonomic Treatment Publishing DTD v0 20100105//EN" "tax-treatment-NSO.dtd">
<tp:taxon-treatment xmlns:tp="http://www.plazi.org/taxpub"><tp:treatment-meta><kwd-group><label>Taxon classification</label><kwd>
                <named-content content-type="kingdom">Animalia</named-content>
              </kwd><kwd>
                <named-content content-type="order">Araneae</named-content>
              </kwd><kwd>
                <named-content content-type="family">Theridiidae</named-content>
              </kwd></kwd-group><mixed-citation publication-type="journal"><person-group><name><surname>Huang</surname><given-names>Guolong</given-names></name><name><surname>Liu</surname><given-names>Jie</given-names></name><name><surname>Hu</surname><given-names>Changhao</given-names></name></person-group><article-title>﻿Taxonomic notes of the cobweb spider genus <italic><tp:taxon-name><tp:taxon-name-part taxon-name-part-type="genus" reg="Platnickina">Platnickina</tp:taxon-name-part></tp:taxon-name></italic> Koçak &amp; Kemal, 2008 (<tp:taxon-name><tp:taxon-name-part taxon-name-part-type="order">Araneae</tp:taxon-name-part></tp:taxon-name>, <tp:taxon-name><tp:taxon-name-part taxon-name-part-type="family">Theridiidae</tp:taxon-name-part></tp:taxon-name>, <tp:taxon-name><tp:taxon-name-part taxon-name-part-type="subfamily">Theridiinae</tp:taxon-name-part></tp:taxon-name>), with descriptions of two new species from southern China</article-title><source>Zookeys</source><day>27</day><month>08</month><year>2025</year><volume>1250</volume><fpage>135</fpage><lpage>154</lpage><pub-id pub-id-type="doi">10.3897/zookeys.1250.158643</pub-id></mixed-citation></tp:treatment-meta><tp:nomenclature><label>﻿</label><tp:taxon-name><object-id xmlns:xlink="http://www.w3.org/1999/xlink" content-type="arpha" xlink:type="simple">69DA9473-67BC-5580-BF37-812ECB53AAA3</object-id>
              <tp:taxon-name-part taxon-name-part-type="genus" reg="Platnickina">Platnickina</tp:taxon-name-part>
              <tp:taxon-name-part taxon-name-part-type="species" reg="obscuratum">obscuratum</tp:taxon-name-part>
            </tp:taxon-name><tp:taxon-authority>(Zhu, 1998)</tp:taxon-authority><tp:taxon-status xmlns:xlink="http://www.w3.org/1999/xlink" xlink:type="simple">comb. nov.</tp:taxon-status><xref ref-type="fig" rid="F4">Figs 4</xref><xref ref-type="fig" rid="F5">, 5</xref><xref ref-type="fig" rid="F6">, 6</xref><tp:nomenclature-citation-list><tp:nomenclature-citation><tp:taxon-name>
                  <tp:taxon-name-part taxon-name-part-type="genus" reg="Theridion">Theridion</tp:taxon-name-part> <tp:taxon-name-part taxon-name-part-type="species" reg="obscuratum">obscuratum</tp:taxon-name-part></tp:taxon-name><comment><xref ref-type="bibr" rid="B27">Zhu 1998</xref>: 167, fig. 105A–D (holotype: female, China, Hubei Province: Enshi Tujia and Miao Autonomous Prefecture, Xuan’en County; <named-content xmlns:xlink="http://www.w3.org/1999/xlink" content-type="dwc:verbatimCoordinates" xlink:type="simple"><named-content content-type="geo-json" specific-use="{&#34;type&#34;:&#34;Point&#34;,&#34;coordinates&#34;:[109.400000,29.900000]}" id="NCID0EPAAG" xlink:type="simple">29.90°N, 109.40°E</named-content></named-content>; 26 May 1989; Mingsheng Zhu leg.; deposited in the Museum of Hebei University, Hebei University, not examined); Song et al. 1999: 138, fig. 77G–H (female); <xref ref-type="bibr" rid="B25">Zhang and Jin 2016</xref>: 620, figs 1a–b, 2a–e, 3a–d (male, female); Zhou et al. 2024: 3, fig. 3A–D (male).</comment></tp:nomenclature-citation></tp:nomenclature-citation-list></tp:nomenclature><tp:treatment-sec sec-type="material" id="SECID0EXAAG"><title>Material examined.</title><p>China – Hubei Province • 2 males, 3 females (QZMS02345, 04256, 04257, 04259, 04260); Enshi Tujia and Miao Autonomous Prefecture, Xuan’en County, Qizimeishan National Nature Reserve, Shadaogou Town; 29.6845–29.9238°N, 109.6680–109.7360°E; elev. 685–843 m; 21–24 July 2023; Changhao Hu and Mian Wei leg. – Guangdong Province • 2 females (PWGD2024001, 2024002); Meizhou City, Pingyuan County; <named-content xmlns:xlink="http://www.w3.org/1999/xlink" content-type="dwc:verbatimCoordinates" xlink:type="simple"><named-content content-type="geo-json" specific-use="{&#34;type&#34;:&#34;Point&#34;,&#34;coordinates&#34;:[115.936100,24.870700]}" id="NCID0EABAG" xlink:type="simple">24.8707°N, 115.9361°E</named-content></named-content>; elev. 261 m; 11 July 2024; Chao Liu, Hailun Chen, Jingwei Kang and Yunhe Wang leg. – Guizhou Province • 1 female (PWGZ2024001); Bijie City, Jinsha County; <named-content xmlns:xlink="http://www.w3.org/1999/xlink" content-type="dwc:verbatimCoordinates" xlink:type="simple"><named-content content-type="geo-json" specific-use="{&#34;type&#34;:&#34;Point&#34;,&#34;coordinates&#34;:[105.975000,27.545600]}" id="NCID0EIBAG" xlink:type="simple">27.5456°N, 105.9750°E</named-content></named-content>; elev. 826 m; 10 September 2024; Chao Liu, Guolong Huang, Hailun Chen and Yunhe Wang leg. – Hunan Province • 1 female (PWHN2024001); Changsha City, Ningxiang City, Shibasi; <named-content xmlns:xlink="http://www.w3.org/1999/xlink" content-type="dwc:verbatimCoordinates" xlink:type="simple"><named-content content-type="geo-json" specific-use="{&#34;type&#34;:&#34;Point&#34;,&#34;coordinates&#34;:[112.721500,40.027900]}" id="NCID0EQBAG" xlink:type="simple">40.0279°N, 112.7215°E</named-content></named-content>; elev. 79 m; 15 August 2024; Chao Liu, Hailun Chen, Jingwei Kang and Yunhe Wang leg.</p></tp:treatment-sec><tp:treatment-sec sec-type="diagnosis" id="SECID0EVBAG"><title>Diagnosis and description.</title><p>See <xref ref-type="bibr" rid="B25">Zhang and Jin (2016)</xref>.</p></tp:treatment-sec><tp:treatment-sec sec-type="remarks" id="SECID0E6BAG"><title>Remarks.</title><p>Although the male of this species possesses an unusual embolus (with a trapezoidal base and thin tip vs cow-horn-shaped in most other <italic><tp:taxon-name><tp:taxon-name-part taxon-name-part-type="genus" reg="Platnickina">Platnickina</tp:taxon-name-part></tp:taxon-name></italic> species), the bowl-shaped subtegulum, trapezoidal tegulum, rounded ventral part of the median apophysis, pointed tegular apophysis, and black flecks on the dorsal opisthosoma are consistent with the characteristics of <italic><tp:taxon-name><tp:taxon-name-part taxon-name-part-type="genus" reg="Platnickina">Platnickina</tp:taxon-name-part></tp:taxon-name></italic> (Figs <xref ref-type="fig" rid="F4">4</xref>, <xref ref-type="fig" rid="F5">5</xref>). In addition, the female has an epigynal atrium, which is diagnostic of the genus (Fig. <xref ref-type="fig" rid="F5">5</xref>). Therefore, we propose transferring this species to <italic><tp:taxon-name><tp:taxon-name-part taxon-name-part-type="genus" reg="Platnickina">Platnickina</tp:taxon-name-part></tp:taxon-name></italic>.</p><fig id="F4" position="float" orientation="portrait"><object-id xmlns:xlink="http://www.w3.org/1999/xlink" content-type="doi" xlink:type="simple">10.3897/zookeys.1250.158643.figure4</object-id><object-id xmlns:xlink="http://www.w3.org/1999/xlink" content-type="arpha" xlink:type="simple">8E7E9002-9E05-57DC-B51A-CB2040826257</object-id><label>Figure 4.</label><caption><p><italic><tp:taxon-name><tp:taxon-name-part taxon-name-part-type="genus" reg="Platnickina">Platnickina</tp:taxon-name-part> <tp:taxon-name-part taxon-name-part-type="species" reg="obscuratum">obscuratum</tp:taxon-name-part></tp:taxon-name></italic> (Zhu, 1998), comb. nov. A. Left male palp, prolateral view; B. Same, ventral view; C. Same, retrolateral view; D. Same, expanded, prolateral view. Abbreviations: C = conductor; E = embolus; <abbrev xmlns:xlink="http://www.w3.org/1999/xlink" xlink:title="median apophysis" id="ABBRID0EZDAG" xlink:type="simple">MA</abbrev> = median apophysis; <abbrev xmlns:xlink="http://www.w3.org/1999/xlink" xlink:title="subtegulum" id="ABBRID0E4DAG" xlink:type="simple">ST</abbrev> = subtegulum; T = tegulum; <abbrev xmlns:xlink="http://www.w3.org/1999/xlink" xlink:title="tegular apophysis" id="ABBRID0EBEAG" xlink:type="simple">TA</abbrev> = tegular apophysis. Scale bars: 0.1 <abbrev xmlns:xlink="http://www.w3.org/1999/xlink" xlink:title="millimeters" id="ABBRID0EFEAG" xlink:type="simple">mm</abbrev>.</p></caption><graphic xmlns:xlink="http://www.w3.org/1999/xlink" xlink:href="zookeys-1250-135_article-158643__-g004.jpg" position="float" orientation="portrait" xlink:type="simple" id="oo_1403003.jpg"><uri content-type="original_file" xlink:type="simple">https://binary.pensoft.net/fig/1403003</uri></graphic></fig><fig id="F5" position="float" orientation="portrait"><object-id xmlns:xlink="http://www.w3.org/1999/xlink" content-type="doi" xlink:type="simple">10.3897/zookeys.1250.158643.figure5</object-id><object-id xmlns:xlink="http://www.w3.org/1999/xlink" content-type="arpha" xlink:type="simple">F40903A9-884D-5B00-9DF7-0C769B3B319A</object-id><label>Figure 5.</label><caption><p><italic><tp:taxon-name><tp:taxon-name-part taxon-name-part-type="genus" reg="Platnickina">Platnickina</tp:taxon-name-part> <tp:taxon-name-part taxon-name-part-type="species" reg="obscuratum">obscuratum</tp:taxon-name-part></tp:taxon-name></italic> (Zhu, 1998), comb. nov. A. Epigyne ventral view; B. Vulva, dorsal view; C. Uncleared epigyne, ventral view; D. Vulva, posterior view. Abbreviations: A = atrium; <abbrev xmlns:xlink="http://www.w3.org/1999/xlink" xlink:title="copulatory duct" id="ABBRID0EBFAG" xlink:type="simple">CD</abbrev> = copulatory duct; <abbrev xmlns:xlink="http://www.w3.org/1999/xlink" xlink:title="copulatory opening" id="ABBRID0EFFAG" xlink:type="simple">CO</abbrev> = copulatory opening; <abbrev xmlns:xlink="http://www.w3.org/1999/xlink" xlink:title="fertilization duct" id="ABBRID0EJFAG" xlink:type="simple">FD</abbrev> = fertilization duct; S = spermatheca. Scale bars: 0.05 <abbrev xmlns:xlink="http://www.w3.org/1999/xlink" xlink:title="millimeters" id="ABBRID0ENFAG" xlink:type="simple">mm</abbrev>.</p></caption><graphic xmlns:xlink="http://www.w3.org/1999/xlink" xlink:href="zookeys-1250-135_article-158643__-g005.jpg" position="float" orientation="portrait" xlink:type="simple" id="oo_1403004.jpg"><uri content-type="original_file" xlink:type="simple">https://binary.pensoft.net/fig/1403004</uri></graphic></fig><fig id="F6" position="float" orientation="portrait"><object-id xmlns:xlink="http://www.w3.org/1999/xlink" content-type="doi" xlink:type="simple">10.3897/zookeys.1250.158643.figure6</object-id><object-id xmlns:xlink="http://www.w3.org/1999/xlink" content-type="arpha" xlink:type="simple">F11DAB70-749F-511A-ABB7-7CAFC924B3CA</object-id><label>Figure 6.</label><caption><p>Habitus of <italic><tp:taxon-name><tp:taxon-name-part taxon-name-part-type="genus" reg="Platnickina">Platnickina</tp:taxon-name-part> <tp:taxon-name-part taxon-name-part-type="species" reg="obscuratum">obscuratum</tp:taxon-name-part></tp:taxon-name></italic> (Zhu, 1998), comb. nov. A. Male, dorsal view; B. Male, ventral view; C. Male, lateral view; D. Female, dorsal view; E. Female, ventral view; F. Female, lateral view. Scale bars: 0.5 <abbrev xmlns:xlink="http://www.w3.org/1999/xlink" xlink:title="millimeters" id="ABBRID0EJGAG" xlink:type="simple">mm</abbrev>.</p></caption><graphic xmlns:xlink="http://www.w3.org/1999/xlink" xlink:href="zookeys-1250-135_article-158643__-g006.jpg" position="float" orientation="portrait" xlink:type="simple" id="oo_1403005.jpg"><uri content-type="original_file" xlink:type="simple">https://binary.pensoft.net/fig/1403005</uri></graphic></fig></tp:treatment-sec><tp:treatment-sec sec-type="distribution" id="SECID0ESGAG"><title>Distribution.</title><p>China (Fujian, Guangdong, Guizhou, Hubei, Hunan).</p></tp:treatment-sec><ref-list><ref id="B27"><mixed-citation xmlns:xlink="http://www.w3.org/1999/xlink" xlink:type="simple"><person-group><name name-style="western"><surname>Zhu</surname><given-names>MS</given-names></name></person-group> (<year>1998</year>) <source>Fauna Sinica: <tp:taxon-name><tp:taxon-name-part taxon-name-part-type="class">Arachnida</tp:taxon-name-part></tp:taxon-name>: <tp:taxon-name><tp:taxon-name-part taxon-name-part-type="order">Araneae</tp:taxon-name-part></tp:taxon-name>: <tp:taxon-name><tp:taxon-name-part taxon-name-part-type="family">Theridiidae</tp:taxon-name-part></tp:taxon-name>.</source><publisher-name>Science Press</publisher-name>, <publisher-loc>Beijing</publisher-loc>, <size units="page">436 pp</size>.</mixed-citation></ref><ref id="B25"><mixed-citation xmlns:xlink="http://www.w3.org/1999/xlink" xlink:type="simple"><person-group><name name-style="western"><surname>Zhang</surname><given-names>F</given-names></name><name name-style="western"><surname>Jin</surname><given-names>C</given-names></name></person-group> (<year>2016</year>) <article-title>First description of the male of <italic><tp:taxon-name><tp:taxon-name-part taxon-name-part-type="genus">Theridion</tp:taxon-name-part> <tp:taxon-name-part taxon-name-part-type="species">obscuratum</tp:taxon-name-part></tp:taxon-name></italic> Zhu, 1998 (<tp:taxon-name><tp:taxon-name-part taxon-name-part-type="order">Araneae</tp:taxon-name-part></tp:taxon-name>: <tp:taxon-name><tp:taxon-name-part taxon-name-part-type="family">Theridiidae</tp:taxon-name-part></tp:taxon-name>).</article-title><source>Journal of Hebei University, Natural Science Edition</source><volume>36</volume>(<issue>3</issue>): <fpage>620</fpage>–<lpage>622</lpage>. <ext-link xlink:href="10.3969/j.issn.1000-1565.2016.06.009" ext-link-type="doi" xlink:type="simple">https://doi.org/10.3969/j.issn.1000-1565.2016.06.009</ext-link></mixed-citation></ref></ref-list></tp:taxon-treatment>
