# Supplementary material for: ﻿Taxonomic notes of the cobweb spider genus Platnickina Koçak & Kemal, 2008 (Araneae, Theridiidae, Theridiinae), with descriptions of two new species from southern China
Source: Zookeys. 2025 Aug 27;1250:135–54. doi: 10.3897/zookeys.1250.158643 (PMC12409334; doi:10.3897/zookeys.1250.158643)
Supplement: XML Treatment for Platnickina xianfengense [file zookeys.1250.158643-treatment4.xml]

<!DOCTYPE tp:taxon-treatment
  PUBLIC "-//TaxonX//DTD Taxonomic Treatment Publishing DTD v0 20100105//EN" "tax-treatment-NSO.dtd">
<tp:taxon-treatment xmlns:tp="http://www.plazi.org/taxpub"><tp:treatment-meta><kwd-group><label>Taxon classification</label><kwd>
                <named-content content-type="kingdom">Animalia</named-content>
              </kwd><kwd>
                <named-content content-type="order">Araneae</named-content>
              </kwd><kwd>
                <named-content content-type="family">Theridiidae</named-content>
              </kwd></kwd-group><mixed-citation publication-type="journal"><person-group><name><surname>Huang</surname><given-names>Guolong</given-names></name><name><surname>Liu</surname><given-names>Jie</given-names></name><name><surname>Hu</surname><given-names>Changhao</given-names></name></person-group><article-title>﻿Taxonomic notes of the cobweb spider genus <italic><tp:taxon-name><tp:taxon-name-part taxon-name-part-type="genus" reg="Platnickina">Platnickina</tp:taxon-name-part></tp:taxon-name></italic> Koçak &amp; Kemal, 2008 (<tp:taxon-name><tp:taxon-name-part taxon-name-part-type="order">Araneae</tp:taxon-name-part></tp:taxon-name>, <tp:taxon-name><tp:taxon-name-part taxon-name-part-type="family">Theridiidae</tp:taxon-name-part></tp:taxon-name>, <tp:taxon-name><tp:taxon-name-part taxon-name-part-type="subfamily">Theridiinae</tp:taxon-name-part></tp:taxon-name>), with descriptions of two new species from southern China</article-title><source>Zookeys</source><day>27</day><month>08</month><year>2025</year><volume>1250</volume><fpage>135</fpage><lpage>154</lpage><pub-id pub-id-type="doi">10.3897/zookeys.1250.158643</pub-id></mixed-citation></tp:treatment-meta><tp:nomenclature><label>﻿</label><tp:taxon-name><object-id xmlns:xlink="http://www.w3.org/1999/xlink" content-type="arpha" xlink:type="simple">A883ACF8-FF5B-51AB-886F-CEA1B1FDBD11</object-id>
              <tp:taxon-name-part taxon-name-part-type="genus" reg="Platnickina">Platnickina</tp:taxon-name-part>
              <tp:taxon-name-part taxon-name-part-type="species" reg="xianfengense">xianfengense</tp:taxon-name-part>
            </tp:taxon-name><tp:taxon-authority>(Zhu &amp; Song, 1992)</tp:taxon-authority><tp:taxon-status xmlns:xlink="http://www.w3.org/1999/xlink" xlink:type="simple">comb. nov.</tp:taxon-status><xref ref-type="fig" rid="F7">Figs 7</xref><xref ref-type="fig" rid="F8">, 8</xref><xref ref-type="fig" rid="F9">, 9</xref><tp:nomenclature-citation-list><tp:nomenclature-citation><tp:taxon-name>
                  <tp:taxon-name-part taxon-name-part-type="genus" reg="Theridion">Theridion</tp:taxon-name-part> <tp:taxon-name-part taxon-name-part-type="species" reg="xianfengense">xianfengense</tp:taxon-name-part></tp:taxon-name><comment>Zhu and Song 1992: 5, figs I–J (holotype: male, China, Hubei Province: Enshi Tujia and Miao Autonomous Prefecture, Xianfeng County; <named-content xmlns:xlink="http://www.w3.org/1999/xlink" content-type="dwc:verbatimCoordinates" xlink:type="simple"><named-content content-type="geo-json" specific-use="{&#34;type&#34;:&#34;Point&#34;,&#34;coordinates&#34;:[110.050000,31.000000]}" id="NCID0E1IAG" xlink:type="simple">31.00°N, 110.05°E</named-content></named-content>; 4 June 1989; deposited in the Museum of Hebei University, Hebei University, not examined); Song and Li 1997: 403, fig. 5A–B (male); <xref ref-type="bibr" rid="B27">Zhu 1998</xref>: 154, fig. 95A–E (male, female); <xref ref-type="bibr" rid="B24">Yoshida et al. 2000</xref>: 127, figs 19, 20 (male).</comment></tp:nomenclature-citation><tp:nomenclature-citation><tp:taxon-name>
                  <tp:taxon-name-part taxon-name-part-type="genus" reg="Theridion">Theridion</tp:taxon-name-part> <tp:taxon-name-part taxon-name-part-type="species" reg="xianfengense">xianfengense</tp:taxon-name-part></tp:taxon-name><comment>Song et al. 1999: 148, fig. 82A, B, K, O (male, female); <xref ref-type="bibr" rid="B22">Yin et al. 2012</xref>: 419, fig. 187a–e (male, female); Zhang et al. 2022: 48, fig. 27A–G (male, female).</comment></tp:nomenclature-citation></tp:nomenclature-citation-list></tp:nomenclature><tp:treatment-sec sec-type="material" id="SECID0EXJAG"><title>Material examined.</title><p>China – Hubei Province • 5 males, 2 females (QZMS02417, 03646–03648, 03651, 04261, 04262); Enshi Tujia and Miao Autonomous Prefecture, Xuan’en County, Qizimeishan National Nature Reserve; 30.0241–30.0764°N, 109.6557–109.7763°E; elev. 645–1777 m; 1–12 July 2023; Changhao Hu and Mian Wei leg. – Fujian Province • 8 males, 6 females (PWFJ2024001–2024014); Zhangzhou City, Zhangpu County; <named-content xmlns:xlink="http://www.w3.org/1999/xlink" content-type="dwc:verbatimCoordinates" xlink:type="simple"><named-content content-type="geo-json" specific-use="{&#34;type&#34;:&#34;Point&#34;,&#34;coordinates&#34;:[117.677100,24.061400]}" id="NCID0EAKAG" xlink:type="simple">24.0614°N, 117.6771°E</named-content></named-content>; elev. 80 m; 15 July 2024; Chao Liu, Hailun Chen, Jingwei Kang and Yunhe Wang leg.</p></tp:treatment-sec><tp:treatment-sec sec-type="diagnosis" id="SECID0EFKAG"><title>Diagnosis and description.</title><p>See <xref ref-type="bibr" rid="B22">Yin et al. (2012)</xref>.</p></tp:treatment-sec><tp:treatment-sec sec-type="remarks" id="SECID0EPKAG"><title>Remarks.</title><p>This species is similar to <italic><tp:taxon-name><tp:taxon-name-part taxon-name-part-type="genus" reg="Platnickina">Platnickina</tp:taxon-name-part> <tp:taxon-name-part taxon-name-part-type="species" reg="maculata">maculata</tp:taxon-name-part></tp:taxon-name></italic>, the type species of the genus <italic><tp:taxon-name><tp:taxon-name-part taxon-name-part-type="genus" reg="Platnickina">Platnickina</tp:taxon-name-part></tp:taxon-name></italic>, and shares all the diagnostic characteristics of the genus, including the cow-horn-shaped embolus that forms a locking mechanism with the tegulum, the epigyne with an atrium, and black flecks on the dorsal opisthosoma (Figs <xref ref-type="fig" rid="F7">7</xref>–<xref ref-type="fig" rid="F9">9</xref>). Therefore, we propose transferring this species to <italic><tp:taxon-name><tp:taxon-name-part taxon-name-part-type="genus" reg="Platnickina">Platnickina</tp:taxon-name-part></tp:taxon-name></italic>.</p><fig id="F7" position="float" orientation="portrait"><object-id xmlns:xlink="http://www.w3.org/1999/xlink" content-type="doi" xlink:type="simple">10.3897/zookeys.1250.158643.figure7</object-id><object-id xmlns:xlink="http://www.w3.org/1999/xlink" content-type="arpha" xlink:type="simple">49FD7492-4E04-5773-A116-F738E450E1D3</object-id><label>Figure 7.</label><caption><p><italic><tp:taxon-name><tp:taxon-name-part taxon-name-part-type="genus" reg="Platnickina">Platnickina</tp:taxon-name-part> <tp:taxon-name-part taxon-name-part-type="species" reg="xianfengense">xianfengense</tp:taxon-name-part></tp:taxon-name></italic> (Zhu &amp; Song, 1992), comb. nov. A. Left male palp, prolateral view; B. Same, ventral view; C. Same, retrolateral view; D. Same, expanded, prolateral view; E. Same, detail of tegulum, arrow points to the pit on the tegulum. Abbreviations: C = conductor; E = embolus; <abbrev xmlns:xlink="http://www.w3.org/1999/xlink" xlink:title="median apophysis" id="ABBRID0EJMAG" xlink:type="simple">MA</abbrev> = median apophysis; <abbrev xmlns:xlink="http://www.w3.org/1999/xlink" xlink:title="subtegulum" id="ABBRID0ENMAG" xlink:type="simple">ST</abbrev> = subtegulum; T = tegulum; <abbrev xmlns:xlink="http://www.w3.org/1999/xlink" xlink:title="tegular apophysis" id="ABBRID0ERMAG" xlink:type="simple">TA</abbrev> = tegular apophysis. Scale bars: 0.1 <abbrev xmlns:xlink="http://www.w3.org/1999/xlink" xlink:title="millimeters" id="ABBRID0EVMAG" xlink:type="simple">mm</abbrev>.</p></caption><graphic xmlns:xlink="http://www.w3.org/1999/xlink" xlink:href="zookeys-1250-135_article-158643__-g007.jpg" position="float" orientation="portrait" xlink:type="simple" id="oo_1403006.jpg"><uri content-type="original_file" xlink:type="simple">https://binary.pensoft.net/fig/1403006</uri></graphic></fig><fig id="F8" position="float" orientation="portrait"><object-id xmlns:xlink="http://www.w3.org/1999/xlink" content-type="doi" xlink:type="simple">10.3897/zookeys.1250.158643.figure8</object-id><object-id xmlns:xlink="http://www.w3.org/1999/xlink" content-type="arpha" xlink:type="simple">7B278ED5-60CA-5BC1-B8F8-6C50C9D1956F</object-id><label>Figure 8.</label><caption><p><italic><tp:taxon-name><tp:taxon-name-part taxon-name-part-type="genus" reg="Platnickina">Platnickina</tp:taxon-name-part> <tp:taxon-name-part taxon-name-part-type="species" reg="xianfengense">xianfengense</tp:taxon-name-part></tp:taxon-name></italic> (Zhu &amp; Song, 1992), comb. nov. A. Epigyne, ventral view; B. Vulva, dorsal view. Abbreviations: A = atrium; <abbrev xmlns:xlink="http://www.w3.org/1999/xlink" xlink:title="copulatory duct" id="ABBRID0ERNAG" xlink:type="simple">CD</abbrev> = copulatory duct; <abbrev xmlns:xlink="http://www.w3.org/1999/xlink" xlink:title="fertilization duct" id="ABBRID0EVNAG" xlink:type="simple">FD</abbrev> = fertilization duct; S = spermatheca. Scale bars: 0.05 <abbrev xmlns:xlink="http://www.w3.org/1999/xlink" xlink:title="millimeters" id="ABBRID0EZNAG" xlink:type="simple">mm</abbrev>.</p></caption><graphic xmlns:xlink="http://www.w3.org/1999/xlink" xlink:href="zookeys-1250-135_article-158643__-g008.jpg" position="float" orientation="portrait" xlink:type="simple" id="oo_1403007.jpg"><uri content-type="original_file" xlink:type="simple">https://binary.pensoft.net/fig/1403007</uri></graphic></fig><fig id="F9" position="float" orientation="portrait"><object-id xmlns:xlink="http://www.w3.org/1999/xlink" content-type="doi" xlink:type="simple">10.3897/zookeys.1250.158643.figure9</object-id><object-id xmlns:xlink="http://www.w3.org/1999/xlink" content-type="arpha" xlink:type="simple">2C1E4EBD-8320-56E3-B7D9-B90047571703</object-id><label>Figure 9.</label><caption><p>Habitus of <italic><tp:taxon-name><tp:taxon-name-part taxon-name-part-type="genus" reg="Platnickina">Platnickina</tp:taxon-name-part> <tp:taxon-name-part taxon-name-part-type="species" reg="xianfengense">xianfengense</tp:taxon-name-part></tp:taxon-name></italic> (Zhu &amp; Song, 1992), comb. nov. A. Male, dorsal view; B. Male, ventral view; C. Male, lateral view; D. Female, dorsal view; E. Female, ventral view; F. Female, lateral view. Scale bars: 0.5 <abbrev xmlns:xlink="http://www.w3.org/1999/xlink" xlink:title="millimeters" id="ABBRID0EVOAG" xlink:type="simple">mm</abbrev>.</p></caption><graphic xmlns:xlink="http://www.w3.org/1999/xlink" xlink:href="zookeys-1250-135_article-158643__-g009.jpg" position="float" orientation="portrait" xlink:type="simple" id="oo_1403008.jpg"><uri content-type="original_file" xlink:type="simple">https://binary.pensoft.net/fig/1403008</uri></graphic></fig></tp:treatment-sec><tp:treatment-sec sec-type="distribution" id="SECID0E5OAG"><title>Distribution.</title><p>China (Chongqing, Fujian, Guangdong, Guizhou, Hainan, Hebei, Hubei, Sichuan, Taiwan).</p><p>
              <bold>The <italic><tp:taxon-name><tp:taxon-name-part taxon-name-part-type="genus" reg="Platnickina"/><tp:taxon-name-part taxon-name-part-type="species" reg="sterninotata">sterninotata</tp:taxon-name-part></tp:taxon-name></italic> group</bold>
            </p><p><bold>Diagnosis.</bold> The <italic><tp:taxon-name><tp:taxon-name-part taxon-name-part-type="genus" reg="Platnickina"/><tp:taxon-name-part taxon-name-part-type="species" reg="sterninotata">sterninotata</tp:taxon-name-part></tp:taxon-name></italic> group (Fig. <xref ref-type="fig" rid="F10">10A–E</xref>; figs 96B–E, 101B–E in <xref ref-type="bibr" rid="B27">Zhu 1998</xref>) can be distinguished from the <italic><tp:taxon-name><tp:taxon-name-part taxon-name-part-type="genus" reg="Theridion"/><tp:taxon-name-part taxon-name-part-type="species" reg="antoni">antoni</tp:taxon-name-part></tp:taxon-name></italic> and <italic><tp:taxon-name><tp:taxon-name-part taxon-name-part-type="genus" reg="Platnickina"/><tp:taxon-name-part taxon-name-part-type="species" reg="maculata">maculata</tp:taxon-name-part></tp:taxon-name></italic> groups by the following combination of characteristics: (1) the embolic base with a membranous retrolateral margin; (2) the atrium with two large copulatory openings; (3) copulatory ducts coiled, obviously longer than the diameters of spermathecae.</p><fig id="F10" position="float" orientation="portrait"><object-id xmlns:xlink="http://www.w3.org/1999/xlink" content-type="doi" xlink:type="simple">10.3897/zookeys.1250.158643.figure10</object-id><object-id xmlns:xlink="http://www.w3.org/1999/xlink" content-type="arpha" xlink:type="simple">29F14A2D-2633-5C4F-9016-E88A91C62082</object-id><label>Figure 10.</label><caption><p><italic><tp:taxon-name><tp:taxon-name-part taxon-name-part-type="genus" reg="Platnickina">Platnickina</tp:taxon-name-part> <tp:taxon-name-part taxon-name-part-type="species" reg="yoshidai">yoshidai</tp:taxon-name-part></tp:taxon-name></italic> Hu &amp; Liu, sp. nov. A. Left male palp, prolateral view; B. Same, ventral view; C. Same, retrolateral view; D. Same, expanded, prolateral view, arrow points to the pit on tegulum; E. Same; F. Right male chelicera, retrolateral view, arrow points to the promarginal tooth. Abbreviations: C = conductor; E = embolus; <abbrev xmlns:xlink="http://www.w3.org/1999/xlink" xlink:title="median apophysis" id="ABBRID0EPRAG" xlink:type="simple">MA</abbrev> = median apophysis; <abbrev xmlns:xlink="http://www.w3.org/1999/xlink" xlink:title="subtegulum" id="ABBRID0ETRAG" xlink:type="simple">ST</abbrev> = subtegulum; T = tegulum; <abbrev xmlns:xlink="http://www.w3.org/1999/xlink" xlink:title="tegular apophysis" id="ABBRID0EXRAG" xlink:type="simple">TA</abbrev> = tegular apophysis. Scale bars: 0.1 <abbrev xmlns:xlink="http://www.w3.org/1999/xlink" xlink:title="millimeters" id="ABBRID0E2RAG" xlink:type="simple">mm</abbrev>.</p></caption><graphic xmlns:xlink="http://www.w3.org/1999/xlink" xlink:href="zookeys-1250-135_article-158643__-g010.jpg" position="float" orientation="portrait" xlink:type="simple" id="oo_1403009.jpg"><uri content-type="original_file" xlink:type="simple">https://binary.pensoft.net/fig/1403009</uri></graphic></fig><p>Members of the <italic><tp:taxon-name><tp:taxon-name-part taxon-name-part-type="genus" reg="Platnickina"/><tp:taxon-name-part taxon-name-part-type="species" reg="sterninotata">sterninotata</tp:taxon-name-part></tp:taxon-name></italic> group are similar to species of <italic><tp:taxon-name><tp:taxon-name-part taxon-name-part-type="genus" reg="Chrosiothes">Chrosiothes</tp:taxon-name-part></tp:taxon-name></italic> Simon, 1894 from eastern Asia in having black flecks on the opisthosoma, the male palp with a membranous embolic basal margin, and the epigyne with a large atrium (cf. Fig. <xref ref-type="fig" rid="F10">10A–E</xref>; figs 96B–E, 101B–E in <xref ref-type="bibr" rid="B27">Zhu 1998</xref> and fig. 172B–D in <xref ref-type="bibr" rid="B27">Zhu 1998</xref>; figs 12–15, 17, 18 in <xref ref-type="bibr" rid="B24">Yoshida et al. 2000</xref>) but can be distinguished from the latter by: (1) the median apophysis unbranched (vs branched in Asian <italic><tp:taxon-name><tp:taxon-name-part taxon-name-part-type="genus" reg="Chrosiothes">Chrosiothes</tp:taxon-name-part></tp:taxon-name></italic> species); (2) the atrium with a rounded posterior margin (vs with a triangular posterior margin in Asian <italic><tp:taxon-name><tp:taxon-name-part taxon-name-part-type="genus" reg="Chrosiothes">Chrosiothes</tp:taxon-name-part></tp:taxon-name></italic> species).</p><p>Members of the <italic><tp:taxon-name><tp:taxon-name-part taxon-name-part-type="genus" reg="Platnickina"/><tp:taxon-name-part taxon-name-part-type="species" reg="sterninotata">sterninotata</tp:taxon-name-part></tp:taxon-name></italic> group are also similar to that of <italic><tp:taxon-name><tp:taxon-name-part taxon-name-part-type="genus" reg="Coleosoma">Coleosoma</tp:taxon-name-part></tp:taxon-name></italic> O. Pickard-Cambridge, 1882 in having a pointed tegular apophysis (cf. Fig. <xref ref-type="fig" rid="F10">10A–E</xref>; figs 96B–E, 101B–E in <xref ref-type="bibr" rid="B27">Zhu 1998</xref> and figs 40B, C, F, 41B, C, E, 42B–D in <xref ref-type="bibr" rid="B27">Zhu 1998</xref>) but can be distinguished from the latter by: (1) the ventral part of median apophysis rounded (vs pointed); (2) the embolus with a membranous retrolateral base (vs sclerotized totally); (3) the epigyne with an atrium (vs without an atrium, except <italic><tp:taxon-name><tp:taxon-name-part taxon-name-part-type="genus" reg="Coleosoma">Co.</tp:taxon-name-part> <tp:taxon-name-part taxon-name-part-type="species" reg="floridanum">floridanum</tp:taxon-name-part></tp:taxon-name></italic> Banks, 1900).</p><p><bold>Composition.</bold><italic><tp:taxon-name><tp:taxon-name-part taxon-name-part-type="genus" reg="Platnickina">Platnickina</tp:taxon-name-part> <tp:taxon-name-part taxon-name-part-type="species" reg="adamsoni">adamsoni</tp:taxon-name-part></tp:taxon-name></italic> (Berland, 1934), <italic><tp:taxon-name><tp:taxon-name-part taxon-name-part-type="genus" reg="Platnickina">P.</tp:taxon-name-part> <tp:taxon-name-part taxon-name-part-type="species" reg="sterninotata">sterninotata</tp:taxon-name-part></tp:taxon-name></italic> (Bösenberg &amp; Strand, 1906), and <italic><tp:taxon-name><tp:taxon-name-part taxon-name-part-type="genus" reg="Platnickina">P.</tp:taxon-name-part> <tp:taxon-name-part taxon-name-part-type="species" reg="yoshidai">yoshidai</tp:taxon-name-part></tp:taxon-name></italic> Hu &amp; Liu, sp. nov.</p><p><bold>Distribution.</bold> Cosmopolitan, excluding Oceania (<xref ref-type="bibr" rid="B19">World Spider Catalog 2025</xref>).</p></tp:treatment-sec><ref-list><ref id="B27"><mixed-citation xmlns:xlink="http://www.w3.org/1999/xlink" xlink:type="simple"><person-group><name name-style="western"><surname>Zhu</surname><given-names>MS</given-names></name></person-group> (<year>1998</year>) <source>Fauna Sinica: <tp:taxon-name><tp:taxon-name-part taxon-name-part-type="class">Arachnida</tp:taxon-name-part></tp:taxon-name>: <tp:taxon-name><tp:taxon-name-part taxon-name-part-type="order">Araneae</tp:taxon-name-part></tp:taxon-name>: <tp:taxon-name><tp:taxon-name-part taxon-name-part-type="family">Theridiidae</tp:taxon-name-part></tp:taxon-name>.</source><publisher-name>Science Press</publisher-name>, <publisher-loc>Beijing</publisher-loc>, <size units="page">436 pp</size>.</mixed-citation></ref><ref id="B24"><mixed-citation xmlns:xlink="http://www.w3.org/1999/xlink" xlink:type="simple"><person-group><name name-style="western"><surname>Yoshida</surname><given-names>H</given-names></name><name name-style="western"><surname>Tso</surname><given-names>IM</given-names></name><name name-style="western"><surname>Severinghaus</surname><given-names>LL</given-names></name></person-group> (<year>2000</year>) <article-title>The spider family <tp:taxon-name><tp:taxon-name-part taxon-name-part-type="family">Theridiidae</tp:taxon-name-part></tp:taxon-name> (<tp:taxon-name><tp:taxon-name-part taxon-name-part-type="class">Arachnida</tp:taxon-name-part></tp:taxon-name>: <tp:taxon-name><tp:taxon-name-part taxon-name-part-type="order">Araneae</tp:taxon-name-part></tp:taxon-name>) from Orchid Island, Taiwan: descriptions of six new and one newly recorded species.</article-title><source>Zoological Studies (Taipei, Taiwan)</source><volume>39</volume>(<issue>2</issue>): <fpage>123</fpage>–<lpage>132</lpage>.</mixed-citation></ref><ref id="B22"><mixed-citation xmlns:xlink="http://www.w3.org/1999/xlink" xlink:type="simple"><person-group><name name-style="western"><surname>Yin</surname><given-names>CM</given-names></name><name name-style="western"><surname>Peng</surname><given-names>XJ</given-names></name><name name-style="western"><surname>Yan</surname><given-names>HM</given-names></name><name name-style="western"><surname>Bao</surname><given-names>YH</given-names></name><name name-style="western"><surname>Xu</surname><given-names>X</given-names></name><name name-style="western"><surname>Tang</surname><given-names>G</given-names></name><name name-style="western"><surname>Zhou</surname><given-names>QS</given-names></name><name name-style="western"><surname>Liu</surname><given-names>P</given-names></name></person-group> (<year>2012</year>) <source>Fauna Hunan: <tp:taxon-name><tp:taxon-name-part taxon-name-part-type="order">Araneae</tp:taxon-name-part></tp:taxon-name> in Hunan, China.</source><publisher-name>Hunan Science and Technology Press</publisher-name>, <publisher-loc>Changsha</publisher-loc>, <size units="page">1590 pp</size>.</mixed-citation></ref><ref id="B19"><mixed-citation xmlns:xlink="http://www.w3.org/1999/xlink" xlink:type="simple">World Spider Catalog (<year>2025</year>) World Spider Catalog. Version 26. Natural History Museum Bern. <ext-link xlink:href="10.24436/2" ext-link-type="doi" xlink:type="simple">https://doi.org/10.24436/2</ext-link> [accessed on 31 July 2025]</mixed-citation></ref></ref-list></tp:taxon-treatment>
