# Supplementary material for: ﻿Taxonomic notes of the cobweb spider genus Platnickina Koçak & Kemal, 2008 (Araneae, Theridiidae, Theridiinae), with descriptions of two new species from southern China
Source: Zookeys. 2025 Aug 27;1250:135–54. doi: 10.3897/zookeys.1250.158643 (PMC12409334; doi:10.3897/zookeys.1250.158643)
Supplement: XML Treatment for Platnickina yoshidai [file zookeys.1250.158643-treatment5.xml]

<!DOCTYPE tp:taxon-treatment
  PUBLIC "-//TaxonX//DTD Taxonomic Treatment Publishing DTD v0 20100105//EN" "tax-treatment-NSO.dtd">
<tp:taxon-treatment xmlns:tp="http://www.plazi.org/taxpub"><tp:treatment-meta><kwd-group><label>Taxon classification</label><kwd>
                <named-content content-type="kingdom">Animalia</named-content>
              </kwd><kwd>
                <named-content content-type="order">Araneae</named-content>
              </kwd><kwd>
                <named-content content-type="family">Theridiidae</named-content>
              </kwd></kwd-group><mixed-citation publication-type="journal"><person-group><name><surname>Huang</surname><given-names>Guolong</given-names></name><name><surname>Liu</surname><given-names>Jie</given-names></name><name><surname>Hu</surname><given-names>Changhao</given-names></name></person-group><article-title>﻿Taxonomic notes of the cobweb spider genus <italic><tp:taxon-name><tp:taxon-name-part taxon-name-part-type="genus" reg="Platnickina">Platnickina</tp:taxon-name-part></tp:taxon-name></italic> Koçak &amp; Kemal, 2008 (<tp:taxon-name><tp:taxon-name-part taxon-name-part-type="order">Araneae</tp:taxon-name-part></tp:taxon-name>, <tp:taxon-name><tp:taxon-name-part taxon-name-part-type="family">Theridiidae</tp:taxon-name-part></tp:taxon-name>, <tp:taxon-name><tp:taxon-name-part taxon-name-part-type="subfamily">Theridiinae</tp:taxon-name-part></tp:taxon-name>), with descriptions of two new species from southern China</article-title><source>Zookeys</source><day>27</day><month>08</month><year>2025</year><volume>1250</volume><fpage>135</fpage><lpage>154</lpage><pub-id pub-id-type="doi">10.3897/zookeys.1250.158643</pub-id></mixed-citation></tp:treatment-meta><tp:nomenclature><label>﻿</label><tp:taxon-name><object-id xmlns:xlink="http://www.w3.org/1999/xlink" content-type="arpha" xlink:type="simple">BF47EA16-9240-524A-AD0D-C507E9CC40DE</object-id>
              <tp:taxon-name-part taxon-name-part-type="genus" reg="Platnickina">Platnickina</tp:taxon-name-part>
              <tp:taxon-name-part taxon-name-part-type="species" reg="yoshidai">yoshidai</tp:taxon-name-part>
              <object-id xmlns:xlink="http://www.w3.org/1999/xlink" content-type="zoobank" xlink:type="simple">https://zoobank.org/AE414811-0A1B-4BB4-9B0D-77314130E9A8</object-id>
            </tp:taxon-name><tp:taxon-authority>Hu &amp; Liu</tp:taxon-authority><tp:taxon-status xmlns:xlink="http://www.w3.org/1999/xlink" xlink:type="simple">sp. nov.</tp:taxon-status><xref ref-type="fig" rid="F10">Figs 10</xref><xref ref-type="fig" rid="F11">, 11</xref><xref ref-type="fig" rid="F12">, 12</xref></tp:nomenclature><tp:treatment-sec sec-type="type material" id="SECID0ECYAG"><title>Type material.</title><p><bold><italic>Holotype</italic></bold> male (PWFJ2024015): China – Fujian Province • Fuzhou City, Jin’an District, Qingyangzuo; <named-content xmlns:xlink="http://www.w3.org/1999/xlink" content-type="dwc:verbatimCoordinates" xlink:type="simple"><named-content content-type="geo-json" specific-use="{&#34;type&#34;:&#34;Point&#34;,&#34;coordinates&#34;:[119.401200,26.086100]}" id="NCID0EQYAG" xlink:type="simple">26.0861°N, 119.4012°E</named-content></named-content>; elev. 672 m; 19 July 2024; Chao Liu, Hailun Chen, Jingwei Kang and Yunhe Wang leg.</p></tp:treatment-sec><tp:treatment-sec sec-type="etymology" id="SECID0EVYAG"><title>Etymology.</title><p>This species is named after the late Japanese arachnologist Dr Hajime Yoshida, who made many important contributions to the taxonomy of theridiid spiders; noun in genitive case.</p></tp:treatment-sec><tp:treatment-sec sec-type="diagnosis" id="SECID0E1YAG"><title>Diagnosis.</title><p>The male of <italic><tp:taxon-name><tp:taxon-name-part taxon-name-part-type="genus" reg="Platnickina">Platnickina</tp:taxon-name-part> <tp:taxon-name-part taxon-name-part-type="species" reg="yoshidai">yoshidai</tp:taxon-name-part></tp:taxon-name></italic> Hu &amp; Liu, sp. nov. is similar to <italic><tp:taxon-name><tp:taxon-name-part taxon-name-part-type="genus" reg="Platnickina">P.</tp:taxon-name-part> <tp:taxon-name-part taxon-name-part-type="species" reg="adamsoni">adamsoni</tp:taxon-name-part></tp:taxon-name></italic> (Berland, 1934) in having a pointed and retrolaterally elongate tegular apophysis, and a membranous retrolateral margin of the embolic base (cf. Fig. <xref ref-type="fig" rid="F10">10A–E</xref> and figs 59–61 in <xref ref-type="bibr" rid="B15">Ono 2011</xref>, fig. 5 in <xref ref-type="bibr" rid="B17">Suzuki and Nakama 2021</xref>) but can be distinguished from the latter by the shorter embolus, not coiled at the tip (vs longer, tip with horizontal coiling).</p></tp:treatment-sec><tp:treatment-sec sec-type="description" id="SECID0EC1AG"><title>Description.</title><p><bold>Male</bold>: total length 1.90; carapace length 0.96, width 0.82; opisthosoma length 1.01, width 0.80; eye diameters: <abbrev xmlns:xlink="http://www.w3.org/1999/xlink" xlink:title="anterior median eye" id="ABBRID0EK1AG" xlink:type="simple">AME</abbrev> 0.11, <abbrev xmlns:xlink="http://www.w3.org/1999/xlink" xlink:title="anterior lateral eye" id="ABBRID0EO1AG" xlink:type="simple">ALE</abbrev> 0.07, <abbrev xmlns:xlink="http://www.w3.org/1999/xlink" xlink:title="posterior median eye" id="ABBRID0ES1AG" xlink:type="simple">PME</abbrev> 0.08, <abbrev xmlns:xlink="http://www.w3.org/1999/xlink" xlink:title="posterior lateral eye" id="ABBRID0EW1AG" xlink:type="simple">PLE</abbrev> 0.08; eye interdistances: <abbrev xmlns:xlink="http://www.w3.org/1999/xlink" xlink:title="anterior median eye" id="ABBRID0E11AG" xlink:type="simple">AME</abbrev>–<abbrev xmlns:xlink="http://www.w3.org/1999/xlink" xlink:title="anterior median eye" id="ABBRID0E51AG" xlink:type="simple">AME</abbrev> 0.10, <abbrev xmlns:xlink="http://www.w3.org/1999/xlink" xlink:title="anterior lateral eye" id="ABBRID0EC2AG" xlink:type="simple">ALE</abbrev>–<abbrev xmlns:xlink="http://www.w3.org/1999/xlink" xlink:title="anterior median eye" id="ABBRID0EG2AG" xlink:type="simple">AME</abbrev> 0.03, <abbrev xmlns:xlink="http://www.w3.org/1999/xlink" xlink:title="posterior median eye" id="ABBRID0EK2AG" xlink:type="simple">PME</abbrev>–<abbrev xmlns:xlink="http://www.w3.org/1999/xlink" xlink:title="posterior median eye" id="ABBRID0EO2AG" xlink:type="simple">PME</abbrev> 0.06, <abbrev xmlns:xlink="http://www.w3.org/1999/xlink" xlink:title="posterior lateral eye" id="ABBRID0ES2AG" xlink:type="simple">PLE</abbrev>–<abbrev xmlns:xlink="http://www.w3.org/1999/xlink" xlink:title="posterior median eye" id="ABBRID0EW2AG" xlink:type="simple">PME</abbrev> 0.09, <abbrev xmlns:xlink="http://www.w3.org/1999/xlink" xlink:title="anterior median eye" id="ABBRID0E12AG" xlink:type="simple">AME</abbrev>–<abbrev xmlns:xlink="http://www.w3.org/1999/xlink" xlink:title="posterior median eye" id="ABBRID0E52AG" xlink:type="simple">PME</abbrev> 0.08, <abbrev xmlns:xlink="http://www.w3.org/1999/xlink" xlink:title="anterior lateral eye" id="ABBRID0EC3AG" xlink:type="simple">ALE</abbrev>–<abbrev xmlns:xlink="http://www.w3.org/1999/xlink" xlink:title="posterior lateral eye" id="ABBRID0EG3AG" xlink:type="simple">PLE</abbrev> 0.00; leg measurements: I 5.08 (1.59, 0.32, 1.52, 1.21, 0.44), II 4.03 (1.25, 0.29, 1.12, 0.95, 0.42), III 2.82 (0.91, 0.23, 0.59, 0.74, 0.35), IV 2.87 (0.90, 0.31, 0.58, 0.72, 0.36). Leg formula 1243. Chelicerae with one promarginal tooth, without retromarginal tooth (Fig. <xref ref-type="fig" rid="F4">4F</xref>).</p><p><bold><italic>Palp</italic></bold> (Fig. <xref ref-type="fig" rid="F10">10A–E</xref>): tibia almost half length of cymbium. Subtegulum with narrow prolateral part and wide retrolateral part. Tegulum small. Median apophysis narrow. Tegular apophysis thin and pointed, elongate retrolaterally. Conductor membranous, with slightly sclerotized distal part pointing ventrally. Embolus curving clockwise, embolic base with broad membranous retrolateral margin, embolic tip pointing ventrally.</p><p><bold><italic>Colouration</italic></bold> (Fig. <xref ref-type="fig" rid="F11">11</xref>): carapace yellow, with black median furrow and lateral margins. Sternum yellow, with black margins and a black longitudinal line. Chelicerae, endites, and labium brown. Legs yellow, with black markings. Opisthosoma yellow; dorsum with white and black spots, and black flecks; venter laterally with black lines. Spinnerets light brown.</p><fig id="F11" position="float" orientation="portrait"><object-id xmlns:xlink="http://www.w3.org/1999/xlink" content-type="doi" xlink:type="simple">10.3897/zookeys.1250.158643.figure11</object-id><object-id xmlns:xlink="http://www.w3.org/1999/xlink" content-type="arpha" xlink:type="simple">1AB9B7FC-B3FB-5080-A184-02E7F3E38598</object-id><label>Figure 11.</label><caption><p>Male habitus of <italic><tp:taxon-name><tp:taxon-name-part taxon-name-part-type="genus" reg="Platnickina">Platnickina</tp:taxon-name-part> <tp:taxon-name-part taxon-name-part-type="species" reg="yoshidai">yoshidai</tp:taxon-name-part></tp:taxon-name></italic> Hu &amp; Liu, sp. nov. A. Dorsal view; B. Ventral view; C. Lateral view. Scale bars: 0.5 <abbrev xmlns:xlink="http://www.w3.org/1999/xlink" xlink:title="millimeters" id="ABBRID0EX4AG" xlink:type="simple">mm</abbrev>.</p></caption><graphic xmlns:xlink="http://www.w3.org/1999/xlink" xlink:href="zookeys-1250-135_article-158643__-g011.jpg" position="float" orientation="portrait" xlink:type="simple" id="oo_1403010.jpg"><uri content-type="original_file" xlink:type="simple">https://binary.pensoft.net/fig/1403010</uri></graphic></fig><p><bold>Female.</bold> Unknown.</p></tp:treatment-sec><tp:treatment-sec sec-type="distribution" id="SECID0EE5AG"><title>Distribution.</title><p>Known only from type locality (China, Hubei Province) (Fig. <xref ref-type="fig" rid="F12">12</xref>).</p><fig id="F12" position="float" orientation="portrait"><object-id xmlns:xlink="http://www.w3.org/1999/xlink" content-type="doi" xlink:type="simple">10.3897/zookeys.1250.158643.figure12</object-id><object-id xmlns:xlink="http://www.w3.org/1999/xlink" content-type="arpha" xlink:type="simple">E974B7D8-E512-565A-92FD-97CDBAE75BF9</object-id><label>Figure 12.</label><caption><p>Type localities of the two new <italic><tp:taxon-name><tp:taxon-name-part taxon-name-part-type="genus" reg="Platnickina">Platnickina</tp:taxon-name-part></tp:taxon-name></italic> species from southern China. 1 <italic><tp:taxon-name><tp:taxon-name-part taxon-name-part-type="genus" reg="Platnickina">P.</tp:taxon-name-part> <tp:taxon-name-part taxon-name-part-type="species" reg="submaculata">submaculata</tp:taxon-name-part></tp:taxon-name></italic> Hu &amp; Liu, sp. nov. 2 <italic><tp:taxon-name><tp:taxon-name-part taxon-name-part-type="genus" reg="Platnickina">P.</tp:taxon-name-part> <tp:taxon-name-part taxon-name-part-type="species" reg="yoshidai">yoshidai</tp:taxon-name-part></tp:taxon-name></italic> Hu &amp; Liu, sp. nov.</p></caption><graphic xmlns:xlink="http://www.w3.org/1999/xlink" xlink:href="zookeys-1250-135_article-158643__-g012.jpg" position="float" orientation="portrait" xlink:type="simple" id="oo_1403011.jpg"><uri content-type="original_file" xlink:type="simple">https://binary.pensoft.net/fig/1403011</uri></graphic></fig></tp:treatment-sec><tp:treatment-sec><!--Section generated to contain objects referenced in tp:taxon-treatment.--><fig id="F10" position="float" orientation="portrait"><object-id xmlns:xlink="http://www.w3.org/1999/xlink" content-type="doi" xlink:type="simple">10.3897/zookeys.1250.158643.figure10</object-id><object-id xmlns:xlink="http://www.w3.org/1999/xlink" content-type="arpha" xlink:type="simple">29F14A2D-2633-5C4F-9016-E88A91C62082</object-id><label>Figure 10.</label><caption><p><italic><tp:taxon-name><tp:taxon-name-part taxon-name-part-type="genus" reg="Platnickina">Platnickina</tp:taxon-name-part> <tp:taxon-name-part taxon-name-part-type="species" reg="yoshidai">yoshidai</tp:taxon-name-part></tp:taxon-name></italic> Hu &amp; Liu, sp. nov. A. Left male palp, prolateral view; B. Same, ventral view; C. Same, retrolateral view; D. Same, expanded, prolateral view, arrow points to the pit on tegulum; E. Same; F. Right male chelicera, retrolateral view, arrow points to the promarginal tooth. Abbreviations: C = conductor; E = embolus; <abbrev xmlns:xlink="http://www.w3.org/1999/xlink" xlink:title="median apophysis" id="ABBRID0EPRAG" xlink:type="simple">MA</abbrev> = median apophysis; <abbrev xmlns:xlink="http://www.w3.org/1999/xlink" xlink:title="subtegulum" id="ABBRID0ETRAG" xlink:type="simple">ST</abbrev> = subtegulum; T = tegulum; <abbrev xmlns:xlink="http://www.w3.org/1999/xlink" xlink:title="tegular apophysis" id="ABBRID0EXRAG" xlink:type="simple">TA</abbrev> = tegular apophysis. Scale bars: 0.1 <abbrev xmlns:xlink="http://www.w3.org/1999/xlink" xlink:title="millimeters" id="ABBRID0E2RAG" xlink:type="simple">mm</abbrev>.</p></caption><graphic xmlns:xlink="http://www.w3.org/1999/xlink" xlink:href="zookeys-1250-135_article-158643__-g010.jpg" position="float" orientation="portrait" xlink:type="simple" id="oo_1403009.jpg"><uri content-type="original_file" xlink:type="simple">https://binary.pensoft.net/fig/1403009</uri></graphic></fig><fig id="F4" position="float" orientation="portrait"><object-id xmlns:xlink="http://www.w3.org/1999/xlink" content-type="doi" xlink:type="simple">10.3897/zookeys.1250.158643.figure4</object-id><object-id xmlns:xlink="http://www.w3.org/1999/xlink" content-type="arpha" xlink:type="simple">8E7E9002-9E05-57DC-B51A-CB2040826257</object-id><label>Figure 4.</label><caption><p><italic><tp:taxon-name><tp:taxon-name-part taxon-name-part-type="genus" reg="Platnickina">Platnickina</tp:taxon-name-part> <tp:taxon-name-part taxon-name-part-type="species" reg="obscuratum">obscuratum</tp:taxon-name-part></tp:taxon-name></italic> (Zhu, 1998), comb. nov. A. Left male palp, prolateral view; B. Same, ventral view; C. Same, retrolateral view; D. Same, expanded, prolateral view. Abbreviations: C = conductor; E = embolus; <abbrev xmlns:xlink="http://www.w3.org/1999/xlink" xlink:title="median apophysis" id="ABBRID0EZDAG" xlink:type="simple">MA</abbrev> = median apophysis; <abbrev xmlns:xlink="http://www.w3.org/1999/xlink" xlink:title="subtegulum" id="ABBRID0E4DAG" xlink:type="simple">ST</abbrev> = subtegulum; T = tegulum; <abbrev xmlns:xlink="http://www.w3.org/1999/xlink" xlink:title="tegular apophysis" id="ABBRID0EBEAG" xlink:type="simple">TA</abbrev> = tegular apophysis. Scale bars: 0.1 <abbrev xmlns:xlink="http://www.w3.org/1999/xlink" xlink:title="millimeters" id="ABBRID0EFEAG" xlink:type="simple">mm</abbrev>.</p></caption><graphic xmlns:xlink="http://www.w3.org/1999/xlink" xlink:href="zookeys-1250-135_article-158643__-g004.jpg" position="float" orientation="portrait" xlink:type="simple" id="oo_1403003.jpg"><uri content-type="original_file" xlink:type="simple">https://binary.pensoft.net/fig/1403003</uri></graphic></fig></tp:treatment-sec><ref-list><ref id="B15"><mixed-citation xmlns:xlink="http://www.w3.org/1999/xlink" xlink:type="simple"><person-group><name name-style="western"><surname>Ono</surname><given-names>H</given-names></name></person-group> (<year>2011</year>) <article-title>Spiders (<tp:taxon-name><tp:taxon-name-part taxon-name-part-type="class">Arachnida</tp:taxon-name-part></tp:taxon-name>, <tp:taxon-name><tp:taxon-name-part taxon-name-part-type="order">Araneae</tp:taxon-name-part></tp:taxon-name>) of the Ogasawara Islands, Japan.</article-title><source>Memoirs of the National Museum of Nature and Science Tokyo</source><volume>47</volume>: <fpage>435</fpage>–<lpage>470</lpage>.</mixed-citation></ref><ref id="B17"><mixed-citation xmlns:xlink="http://www.w3.org/1999/xlink" xlink:type="simple"><person-group><name name-style="western"><surname>Suzuki</surname><given-names>Y</given-names></name><name name-style="western"><surname>Nakama</surname><given-names>N</given-names></name></person-group> (<year>2021</year>) <article-title>First record of three spider species on Ishigaki Island.</article-title><source>Kishidaia</source><volume>119</volume>: <fpage>32</fpage>–<lpage>33</lpage>.</mixed-citation></ref></ref-list></tp:taxon-treatment>
